# Supplementary material for: RNA sequencing data of mouse 2-cell embryos treated with DMSO
Source: Data Brief. 2019 Dec 19;28:105025. doi: 10.1016/j.dib.2019.105025 (PMC6940686; doi:10.1016/j.dib.2019.105025)
Supplement: Multimedia component 1 [file mmc1.xlsx]

## Sheet: cluego_path_pval05
No	Group	ID	Term	Genes	adj_pval	No. of Genes	% Genes
1	Group1	R-MMU:2262752	Cellular responses to stress	Acd, Ajuba, Anapc7, Atm, Bag1, Camk2g, Capzb, Cbx8, Ccar2, Ccs, Cdk2, Cdk4, Cdk6, Dctn4, Dnaja1, Dnajc7, Dync1i2, Dync1li1, Dync1li2, Ehmt1, Ehmt2, Elob, Fkbp4, Gpx6, Gpx7, Gsr, H1f0, Hikeshi, Hist1h2bk, Hist2h2aa1, Hist2h3c1, Hist4h4, Hmga1b, Hsbp1, Hspa12a, Hspa1a, Hspa1b, Hspa4, Hspa4l, Hspa8, Map2k4, Mapk3, Mapk8, Mdm2, Nup107, Nup133, Nup155, Nup43, Phc1, Prdx1, Prdx2, Prdx3, Prdx5, Psma2, P…	0.00107233	92	24.02
2	Group4	R-MMU:72702	Ribosomal scanning and start codon recognition	Eif2s1, Eif2s2, Eif2s3x, Eif3a, Eif3c, Eif3d, Eif3e, Eif3g, Eif3h, Eif3k, Eif3l, Rps10, Rps13, Rps14, Rps17, Rps18, Rps21, Rps24, Rps27a, Rps29, Rps4x, Rps7, Rpsa	0.00109672	23	41.07
3	Group1	R-MMU:1234176	Oxygen-dependent proline hydroxylation of Hypoxia-inducible Factor Alpha	Ajuba, Elob, Psma2, Psma5, Psma6, Psmb1, Psmb4, Psmb5, Psmb7, Psmc1, Psmc2, Psmc3, Psmc4, Psmc5, Psmd11, Psmd12, Psmd7, Psmd8, Psmd9, Psme1, Psme3, Psmf1, Rps27a, Ube2d1	0.00115378	24	40
4	Group4	R-MMU:72689	Formation of a pool of free 40S subunits	Eif3a, Eif3c, Eif3d, Eif3e, Eif3g, Eif3h, Eif3k, Eif3l, Rps10, Rps13, Rps14, Rps17, Rps18, Rps21, Rps24, Rps27a, Rps29, Rps4x, Rps7, Rpsa	0.00117991	20	44.44
5	Group1	R-MMU:8948751	Regulation of PTEN stability and activity	Nedd4, Otud3, Psma2, Psma5, Psma6, Psmb1, Psmb4, Psmb5, Psmb7, Psmc1, Psmc2, Psmc3, Psmc4, Psmc5, Psmd11, Psmd12, Psmd7, Psmd8, Psmd9, Psme1, Psme3, Psmf1, Rps27a, Tnks, Xiap	0.00118317	25	39.06
6		R-MMU:373076	Class A/1 (Rhodopsin-like receptors)	C130060K24Rik, Ccr3, Chrm3, Cxcl13, Cxcl16, Cxcl9, Ednrb, F2r, Gnrh1, Gpr68, Hcrt, Htr5a, Npffr2, P2ry1, Pomc, Psap, Rxfp2, S1pr5, Tac2, Tbxa2r	0.00134226	20	6.25
7		R-MMU:4641258	Degradation of DVL	Dvl3, Psma2, Psma5, Psma6, Psmb1, Psmb4, Psmb5, Psmb7, Psmc1, Psmc2, Psmc3, Psmc4, Psmc5, Psmd11, Psmd12, Psmd7, Psmd8, Psmd9, Psme1, Psme3, Psmf1, Rps27a	0.00147675	22	41.51
8	Group3	R-MMU:74158	RNA Polymerase III Transcription	Brf2, Gtf3c1, Gtf3c3, Gtf3c4, Gtf3c5, Polr1d, Polr2e, Polr2h, Polr2k, Polr3a, Polr3b, Polr3c, Polr3e, Snapc3, Snapc5, Tbp, Zfp143	0.00154192	17	48.57
9	Group3	R-MMU:76046	RNA Polymerase III Transcription Initiation	Brf2, Gtf3c1, Gtf3c3, Gtf3c4, Gtf3c5, Polr1d, Polr2e, Polr2h, Polr2k, Polr3a, Polr3b, Polr3c, Polr3e, Snapc3, Snapc5, Tbp, Zfp143	0.00154192	17	48.57
10	Group2	R-MMU:6807505	RNA polymerase II transcribes snRNA genes	Cdk7, Ell2, Gtf2f2, Ints1, Ints10, Ints12, Ints14, Ints4, Ints7, Ints9, Nabp1, Ncbp2, Phax, Polr2e, Polr2g, Polr2h, Polr2i, Polr2k, Rpap2, Rprd1a, Rprd1b, Snapc3, Snapc5, Supt5, Taf8, Tbp, Zfp143	0.00160451	27	36.99
11	Group1	R-MMU:69275	G2/M Transition	Ajuba, Akap9, Ccnh, Cdc25c, Cdk2, Cdk7, Cep41, Cep63, Cetn2, Dync1i2, Fgfr1op, Fkbpl, Haus2, Haus6, Lcmt1, Nedd1, Ninl, Pcm1, Ppme1, Ppp2r2a, Prkar2b, Psma2, Psma5, Psma6, Psmb1, Psmb4, Psmb5, Psmb7, Psmc1, Psmc2, Psmc3, Psmc4, Psmc5, Psmd11, Psmd12, Psmd7, Psmd8, Psmd9, Psme1, Psme3, Psmf1, Rab8a, Rps27a, Tuba1a, Tubal3, Tubb2a, Tubb2b, Tubb3, Tubb6, Xpo1	0.00170795	50	28.57
12		R-MMU:212436	Generic Transcription Pathway	Arid1b, Atm, Auts2, Bard1, Bax, Btg2, Cbfb, Cbx8, Ccnh, Cdc25c, Cdk2, Cdk4, Cdk6, Cdk7, Chd4, Chek1, Chek2, Cited1, Cnot1, Cnot6l, Ctdp1, Ddit4, Dna2, E2f8, Ehmt1, Ehmt2, Elob, Esr2, Exo1, Gata3, Gls2, Gsr, Gtf2f2, Gtf2h2, Gtf2h5, Hipk1, Hipk2, Hist1h2bk, Hist2h2aa1, Hist2h3c1, Hist4h4, Jmy, Kat2a, Ldb1, Lef1, Lmo1, Max, Mdm2, Med15, Med27, Med30, Med4, Med6, Med7, Med8, Mga, Mta2, Myc, Nedd4l, N…	0.00209786	135	21.63
13	Group1	R-MMU:453274	Mitotic G2-G2/M phases	Ajuba, Akap9, Ccnh, Cdc25c, Cdk2, Cdk7, Cep41, Cep63, Cetn2, Dync1i2, Fgfr1op, Fkbpl, Haus2, Haus6, Lcmt1, Nedd1, Ninl, Pcm1, Ppme1, Ppp2r2a, Prkar2b, Psma2, Psma5, Psma6, Psmb1, Psmb4, Psmb5, Psmb7, Psmc1, Psmc2, Psmc3, Psmc4, Psmc5, Psmd11, Psmd12, Psmd7, Psmd8, Psmd9, Psme1, Psme3, Psmf1, Rab8a, Rps27a, Tuba1a, Tubal3, Tubb2a, Tubb2b, Tubb3, Tubb6, Xpo1	0.00214072	50	28.25
14	Group1	R-MMU:4608870	Asymmetric localization of PCP proteins	Fzd5, Fzd7, Psma2, Psma5, Psma6, Psmb1, Psmb4, Psmb5, Psmb7, Psmc1, Psmc2, Psmc3, Psmc4, Psmc5, Psmd11, Psmd12, Psmd7, Psmd8, Psmd9, Psme1, Psme3, Psmf1, Rps27a	0.00222022	23	39.66
15	Group1	R-MMU:5689603	UCH proteinases	Actr5, Adrm1, Asxl2, Bard1, Foxk1, Hist2h2aa1, Kdm1b, Mcrs1, Nfrkb, Psma2, Psma5, Psma6, Psmb1, Psmb4, Psmb5, Psmb7, Psmc1, Psmc2, Psmc3, Psmc4, Psmc5, Psmd11, Psmd12, Psmd7, Psmd8, Psmd9, Psme1, Psme3, Psmf1, Rps27a, Senp8, Uchl1	0.00278995	32	33.33
16	Group1	R-MMU:174113	SCF-beta-TrCP mediated degradation of Emi1	Psma2, Psma5, Psma6, Psmb1, Psmb4, Psmb5, Psmb7, Psmc1, Psmc2, Psmc3, Psmc4, Psmc5, Psmd11, Psmd12, Psmd7, Psmd8, Psmd9, Psme1, Psme3, Psmf1, Rps27a	0.00288664	21	41.18
17	Group1	R-MMU:8854050	FBXL7 down-regulates AURKA during mitotic entry and in early mitosis	Psma2, Psma5, Psma6, Psmb1, Psmb4, Psmb5, Psmb7, Psmc1, Psmc2, Psmc3, Psmc4, Psmc5, Psmd11, Psmd12, Psmd7, Psmd8, Psmd9, Psme1, Psme3, Psmf1, Rps27a	0.00288664	21	41.18
18	Group1	R-MMU:5687128	MAPK6/MAPK4 signaling	Cdc14b, Foxo3, Hspb1, Pak1, Psma2, Psma5, Psma6, Psmb1, Psmb4, Psmb5, Psmb7, Psmc1, Psmc2, Psmc3, Psmc4, Psmc5, Psmd11, Psmd12, Psmd7, Psmd8, Psmd9, Psme1, Psme3, Psmf1, Rps27a, Xpo1	0.00300873	26	36.62
19	Group1	R-MMU:174154	APC/C:Cdc20 mediated degradation of Securin	Anapc7, Psma2, Psma5, Psma6, Psmb1, Psmb4, Psmb5, Psmb7, Psmc1, Psmc2, Psmc3, Psmc4, Psmc5, Psmd11, Psmd12, Psmd7, Psmd8, Psmd9, Psme1, Psme3, Psmf1, Rps27a, Ube2d1, Ube2e1	0.00312854	24	38.1
20	Group1	R-MMU:5621481	C-type lectin receptors (CLRs)	Calm1, Calm3, Card11, Casp8, Fyn, Ikbkg, Malt1, Nfatc3, Pak1, Ppp3r1, Prkcd, Psma2, Psma5, Psma6, Psmb1, Psmb4, Psmb5, Psmb7, Psmc1, Psmc2, Psmc3, Psmc4, Psmc5, Psmd11, Psmd12, Psmd7, Psmd8, Psmd9, Psme1, Psme3, Psmf1, Rela, Rps27a, Src, Ube2d1	0.003421	35	31.82
21	Group2	R-MMU:73863	RNA Polymerase I Transcription Termination	Ccnh, Cd3eap, Cdk7, Gtf2h2, Gtf2h5, Polr1d, Polr1e, Polr2e, Polr2h, Polr2k, Taf1b, Tbp, Ttf1, Twistnb, Znrd1	0.00380234	15	50
22	Group1	R-MMU:1236978	Cross-presentation of soluble exogenous antigens (endosomes)	Psma2, Psma5, Psma6, Psmb1, Psmb4, Psmb5, Psmb7, Psmc1, Psmc2, Psmc3, Psmc4, Psmc5, Psmd11, Psmd12, Psmd7, Psmd8, Psmd9, Psme1, Psme3, Psmf1	0.00388676	20	41.67
23	Group1	R-MMU:174178	APC/C:Cdh1 mediated degradation of Cdc20 and other APC/C:Cdh1 targeted proteins in late mitosis/early G1	Anapc7, Psma2, Psma5, Psma6, Psmb1, Psmb4, Psmb5, Psmb7, Psmc1, Psmc2, Psmc3, Psmc4, Psmc5, Psmd11, Psmd12, Psmd7, Psmd8, Psmd9, Psme1, Psme3, Psmf1, Rps27a, Skp2, Ube2d1, Ube2e1	0.00417739	25	36.76
24	Group1	R-MMU:174184	Cdc20:Phospho-APC/C mediated degradation of Cyclin A	Anapc7, Bub3, Psma2, Psma5, Psma6, Psmb1, Psmb4, Psmb5, Psmb7, Psmc1, Psmc2, Psmc3, Psmc4, Psmc5, Psmd11, Psmd12, Psmd7, Psmd8, Psmd9, Psme1, Psme3, Psmf1, Rps27a, Ube2d1, Ube2e1	0.00417739	25	36.76
25	Group1	R-MMU:351202	Metabolism of polyamines	Arg1, Asl, Cps1, Mtap, Oaz2, Odc1, Paox, Psma2, Psma5, Psma6, Psmb1, Psmb4, Psmb5, Psmb7, Psmc1, Psmc2, Psmc3, Psmc4, Psmc5, Psmd11, Psmd12, Psmd7, Psmd8, Psmd9, Psme1, Psme3, Psmf1, Slc6a8, Srm	0.0042154	29	34.52
26	Group1	R-MMU:68882	Mitotic Anaphase	Anapc7, Bub3, Cenpm, Cenpn, Cenpp, Cenps, Dync1i2, Dync1li1, Dync1li2, Lemd3, Lmna, Ndc80, Nuf2, Nup107, Nup133, Nup43, Pds5a, Ppp2r2a, Psma2, Psma5, Psma6, Psmb1, Psmb4, Psmb5, Psmb7, Psmc1, Psmc2, Psmc3, Psmc4, Psmc5, Psmd11, Psmd12, Psmd7, Psmd8, Psmd9, Psme1, Psme3, Psmf1, Ranbp2, Rps27a, Ska1, Stag2, Tuba1a, Tubal3, Tubb2a, Tubb2b, Tubb3, Tubb6, Ube2d1, Ube2e1, Vrk1, Xpo1	0.00531307	52	27.08
27		KEGG:03008	Ribosome biogenesis in eukaryotes	Bms1, Emg1, Fbl, Gar1, Gnl2, Gnl3, Gnl3l, Gtpbp4, Heatr1, Imp3, Lsg1, Mdn1, Nmd3, Nob1, Nol6, Nop58, Nxf2, Pop1, Pop5, Rcl1, Rexo2, Riok2, Rpp30, Rpp38, Rpp40, Rrp7a, Spata5, Tbl3, Utp15, Utp18, Utp4, Wdr36, Wdr43, Wdr75, Xpo1, Xrn2	0.00545287	36	31.03
28	Group1	R-MMU:179419	APC:Cdc20 mediated degradation of cell cycle proteins prior to satisfation of the cell cycle checkpoint	Anapc7, Bub3, Psma2, Psma5, Psma6, Psmb1, Psmb4, Psmb5, Psmb7, Psmc1, Psmc2, Psmc3, Psmc4, Psmc5, Psmd11, Psmd12, Psmd7, Psmd8, Psmd9, Psme1, Psme3, Psmf1, Rps27a, Ube2d1, Ube2e1	0.00560289	25	36.23
29	Group1	R-MMU:1234174	Regulation of Hypoxia-inducible Factor (HIF) by oxygen	Ajuba, Elob, Psma2, Psma5, Psma6, Psmb1, Psmb4, Psmb5, Psmb7, Psmc1, Psmc2, Psmc3, Psmc4, Psmc5, Psmd11, Psmd12, Psmd7, Psmd8, Psmd9, Psme1, Psme3, Psmf1, Rps27a, Ube2d1	0.00579829	24	36.92
30	Group1	R-MMU:2262749	Cellular response to hypoxia	Ajuba, Elob, Psma2, Psma5, Psma6, Psmb1, Psmb4, Psmb5, Psmb7, Psmc1, Psmc2, Psmc3, Psmc4, Psmc5, Psmd11, Psmd12, Psmd7, Psmd8, Psmd9, Psme1, Psme3, Psmf1, Rps27a, Ube2d1	0.00579829	24	36.92
31	Group1	R-MMU:5610780	Degradation of GLI1 by the proteasome	Psma2, Psma5, Psma6, Psmb1, Psmb4, Psmb5, Psmb7, Psmc1, Psmc2, Psmc3, Psmc4, Psmc5, Psmd11, Psmd12, Psmd7, Psmd8, Psmd9, Psme1, Psme3, Psmf1, Rps27a	0.00584049	21	39.62
32	Group2	R-MMU:72086	mRNA Capping	Ccnh, Cdk7, Gtf2f2, Gtf2h2, Gtf2h5, Ncbp2, Polr2e, Polr2g, Polr2h, Polr2i, Polr2k, Rngtt, Rnmt, Supt5	0.00770714	14	50
33	Group2	R-MMU:112382	Formation of RNA Pol II elongation complex	Aff4, Ccnh, Cdc73, Cdk7, Ctdp1, Elob, Gtf2f2, Gtf2h2, Gtf2h5, Mllt1, Mllt3, Ncbp2, Nelfe, Polr2e, Polr2g, Polr2h, Polr2i, Polr2k, Supt5, Supt6, Wdr61	0.00820743	21	38.89
34	Group2	R-MMU:75955	RNA Polymerase II Transcription Elongation	Aff4, Ccnh, Cdc73, Cdk7, Ctdp1, Elob, Gtf2f2, Gtf2h2, Gtf2h5, Mllt1, Mllt3, Ncbp2, Nelfe, Polr2e, Polr2g, Polr2h, Polr2i, Polr2k, Supt5, Supt6, Wdr61	0.00820743	21	38.89
35	Group1	R-MMU:2555396	Mitotic Metaphase and Anaphase	Anapc7, Bub3, Cenpm, Cenpn, Cenpp, Cenps, Dync1i2, Dync1li1, Dync1li2, Lemd3, Lmna, Ndc80, Nuf2, Nup107, Nup133, Nup43, Pds5a, Ppp2r2a, Psma2, Psma5, Psma6, Psmb1, Psmb4, Psmb5, Psmb7, Psmc1, Psmc2, Psmc3, Psmc4, Psmc5, Psmd11, Psmd12, Psmd7, Psmd8, Psmd9, Psme1, Psme3, Psmf1, Ranbp2, Rps27a, Ska1, Stag2, Tuba1a, Tubal3, Tubb2a, Tubb2b, Tubb3, Tubb6, Ube2d1, Ube2e1, Vrk1, Xpo1	0.00834028	52	26.94
36	Group1	R-MMU:6807070	PTEN Regulation	Cbx8, Chd4, Maf1, Mta2, Nedd4, Otud3, Phc1, Psma2, Psma5, Psma6, Psmb1, Psmb4, Psmb5, Psmb7, Psmc1, Psmc2, Psmc3, Psmc4, Psmc5, Psmd11, Psmd12, Psmd7, Psmd8, Psmd9, Psme1, Psme3, Psmf1, Rheb, Rnf2, Rps27a, Rraga, Scmh1, Tnks, Xiap	0.00889033	34	31.48
37	Group1	R-MMU:3858494	Beta-catenin independent WNT signaling	Ap2s1, Calm1, Calm3, Cltb, Dvl3, Fzd5, Fzd7, Gnb4, Gng12, Gng3, Gng4, Lef1, Pde6a, Pde6g, Pfn1, Ppp3r1, Psma2, Psma5, Psma6, Psmb1, Psmb4, Psmb5, Psmb7, Psmc1, Psmc2, Psmc3, Psmc4, Psmc5, Psmd11, Psmd12, Psmd7, Psmd8, Psmd9, Psme1, Psme3, Psmf1, Rps27a	0.0100527	37	30.08
38	Group1	R-MMU:2871837	FCERI mediated NF-kB activation	Card11, Ikbkg, Malt1, Psma2, Psma5, Psma6, Psmb1, Psmb4, Psmb5, Psmb7, Psmc1, Psmc2, Psmc3, Psmc4, Psmc5, Psmd11, Psmd12, Psmd7, Psmd8, Psmd9, Psme1, Psme3, Psmf1, Rela, Rps27a, Ube2d1	0.0111967	26	35.14
39	Group1	R-MMU:5358346	Hedgehog ligand biogenesis	Psma2, Psma5, Psma6, Psmb1, Psmb4, Psmb5, Psmb7, Psmc1, Psmc2, Psmc3, Psmc4, Psmc5, Psmd11, Psmd12, Psmd7, Psmd8, Psmd9, Psme1, Psme3, Psmf1, Rps27a, Vcp	0.0112124	22	37.29
40	Group1	R-MMU:5607761	Dectin-1 mediated noncanonical NF-kB signaling	Psma2, Psma5, Psma6, Psmb1, Psmb4, Psmb5, Psmb7, Psmc1, Psmc2, Psmc3, Psmc4, Psmc5, Psmd11, Psmd12, Psmd7, Psmd8, Psmd9, Psme1, Psme3, Psmf1, Rps27a	0.0113303	21	38.18
41	Group1	R-MMU:5610785	GLI3 is processed to GLI3R by the proteasome	Psma2, Psma5, Psma6, Psmb1, Psmb4, Psmb5, Psmb7, Psmc1, Psmc2, Psmc3, Psmc4, Psmc5, Psmd11, Psmd12, Psmd7, Psmd8, Psmd9, Psme1, Psme3, Psmf1, Rps27a	0.0113303	21	38.18
42	Group1	R-MMU:5676590	NIK-->noncanonical NF-kB signaling	Psma2, Psma5, Psma6, Psmb1, Psmb4, Psmb5, Psmb7, Psmc1, Psmc2, Psmc3, Psmc4, Psmc5, Psmd11, Psmd12, Psmd7, Psmd8, Psmd9, Psme1, Psme3, Psmf1, Rps27a	0.0113303	21	38.18
43	Group1	R-MMU:68827	CDT1 association with the CDC6:ORC:origin complex	Psma2, Psma5, Psma6, Psmb1, Psmb4, Psmb5, Psmb7, Psmc1, Psmc2, Psmc3, Psmc4, Psmc5, Psmd11, Psmd12, Psmd7, Psmd8, Psmd9, Psme1, Psme3, Psmf1, Rps27a	0.0113303	21	38.18
44	Group2	R-MMU:73772	RNA Polymerase I Promoter Escape	Ccnh, Cd3eap, Cdk7, Gtf2h2, Gtf2h5, Polr1d, Polr1e, Polr2e, Polr2h, Polr2k, Taf1b, Tbp, Twistnb, Znrd1	0.0127117	14	48.28
45		KEGG:03013	RNA transport	Acin1, Clns1a, Cyfip2, Eif1a, Eif2b2, Eif2b3, Eif2b4, Eif2b5, Eif2s1, Eif2s2, Eif2s3x, Eif3a, Eif3c, Eif3d, Eif3e, Eif3g, Eif3h, Eif4e1b, Eif4e2, Elac1, Gemin2, Gemin4, Gemin5, Ncbp2, Nmd3, Nup107, Nup133, Nup155, Nup210l, Nup43, Nxf2, Pabpc1, Pabpc1l, Paip1, Phax, Pop1, Pop5, Ranbp2, Rpp30, Rpp38, Rpp40, Snupn, Srrm1, Sumo2, Tpr, Xpo1	0.0139612	46	27.54
46	Group1	R-MMU:2454202	Fc epsilon receptor (FCERI) signaling	Calm1, Calm3, Card11, Ikbkg, Malt1, Map2k4, Mapk3, Mapk8, Nfatc3, Pak1, Pik3cb, Ppp3r1, Psma2, Psma5, Psma6, Psmb1, Psmb4, Psmb5, Psmb7, Psmc1, Psmc2, Psmc3, Psmc4, Psmc5, Psmd11, Psmd12, Psmd7, Psmd8, Psmd9, Psme1, Psme3, Psmf1, Rela, Rps27a, Sos1, Ube2d1	0.0142461	36	30
47	Group1	R-MMU:5658442	Regulation of RAS by GAPs	Psma2, Psma5, Psma6, Psmb1, Psmb4, Psmb5, Psmb7, Psmc1, Psmc2, Psmc3, Psmc4, Psmc5, Psmd11, Psmd12, Psmd7, Psmd8, Psmd9, Psme1, Psme3, Psmf1, Rasa2, Rasa4, Rps27a	0.0144825	23	35.94
48	Group1	R-MMU:68867	Assembly of the pre-replicative complex	E2f2, Mcm3, Psma2, Psma5, Psma6, Psmb1, Psmb4, Psmb5, Psmb7, Psmc1, Psmc2, Psmc3, Psmc4, Psmc5, Psmd11, Psmd12, Psmd7, Psmd8, Psmd9, Psme1, Psme3, Psmf1, Rps27a	0.0144825	23	35.94
49	Group2	R-MMU:73762	RNA Polymerase I Transcription Initiation	Ccnh, Cd3eap, Cdk7, Chd4, Ehmt2, Gtf2h2, Gtf2h5, Mta2, Polr1d, Polr1e, Polr2e, Polr2h, Polr2k, Taf1b, Tbp, Ttf1, Twistnb, Znrd1	0.0147998	18	40.91
50		R-MMU:5205647	Mitophagy	Fundc1, Map1lc3a, Map1lc3b, Park2, Pgam5, Rps27a, Src, Tomm20, Tomm22, Tomm5, Tomm6, Tomm7, Tomm70a	0.0155499	13	50
51	Group2	R-MMU:77075	RNA Pol II CTD phosphorylation and interaction with CE	Ccnh, Cdk7, Gtf2f2, Gtf2h2, Gtf2h5, Polr2e, Polr2g, Polr2h, Polr2i, Polr2k, Rngtt, Rnmt, Supt5	0.0155499	13	50
52	Group1	R-MMU:176409	APC/C:Cdc20 mediated degradation of mitotic proteins	Anapc7, Bub3, Psma2, Psma5, Psma6, Psmb1, Psmb4, Psmb5, Psmb7, Psmc1, Psmc2, Psmc3, Psmc4, Psmc5, Psmd11, Psmd12, Psmd7, Psmd8, Psmd9, Psme1, Psme3, Psmf1, Rps27a, Ube2d1, Ube2e1	0.0164525	25	35.21
53	Group1	R-MMU:176814	Activation of APC/C and APC/C:Cdc20 mediated degradation of mitotic proteins	Anapc7, Bub3, Psma2, Psma5, Psma6, Psmb1, Psmb4, Psmb5, Psmb7, Psmc1, Psmc2, Psmc3, Psmc4, Psmc5, Psmd11, Psmd12, Psmd7, Psmd8, Psmd9, Psme1, Psme3, Psmf1, Rps27a, Ube2d1, Ube2e1	0.0185065	25	34.72
54		R-MMU:113418	Formation of the Early Elongation Complex	Ccnh, Cdk7, Ctdp1, Gtf2f2, Gtf2h2, Gtf2h5, Ncbp2, Nelfe, Polr2e, Polr2g, Polr2h, Polr2i, Polr2k, Supt5	0.0203327	14	46.67
55	Group1	R-MMU:9006925	Intracellular signaling by second messengers	Adcy1, Adcy5, Calm1, Calm3, Cbx8, Chd4, Esr2, Fgf10, Fgf4, Fgf7, Fgf9, Fgfr4, Foxo3, Fyn, Grk2, Hbegf, Irs2, Kit, Lck, Maf1, Mapk3, Mdm2, Mta2, Nedd4, Nrg4, Otud3, Pde1b, Phc1, Pik3cb, Pik3cd, Pip4k2c, Prkar2b, Prkcd, Prr5, Psma2, Psma5, Psma6, Psmb1, Psmb4, Psmb5, Psmb7, Psmc1, Psmc2, Psmc3, Psmc4, Psmc5, Psmd11, Psmd12, Psmd7, Psmd8, Psmd9, Psme1, Psme3, Psmf1, Rheb, Rnf2, Rps27a, Rraga, Scmh1,…	0.0205172	62	24.6
56	Group1	R-MMU:2467813	Separation of Sister Chromatids	Anapc7, Bub3, Cenpm, Cenpn, Cenpp, Cenps, Dync1i2, Dync1li1, Dync1li2, Ndc80, Nuf2, Nup107, Nup133, Nup43, Pds5a, Psma2, Psma5, Psma6, Psmb1, Psmb4, Psmb5, Psmb7, Psmc1, Psmc2, Psmc3, Psmc4, Psmc5, Psmd11, Psmd12, Psmd7, Psmd8, Psmd9, Psme1, Psme3, Psmf1, Ranbp2, Rps27a, Ska1, Stag2, Tuba1a, Tubal3, Tubb2a, Tubb2b, Tubb3, Tubb6, Ube2d1, Ube2e1, Xpo1	0.0205501	48	26.52
57	Group1	R-MMU:176408	Regulation of APC/C activators between G1/S and early anaphase	Anapc7, Bub3, Cdk2, Psma2, Psma5, Psma6, Psmb1, Psmb4, Psmb5, Psmb7, Psmc1, Psmc2, Psmc3, Psmc4, Psmc5, Psmd11, Psmd12, Psmd7, Psmd8, Psmd9, Psme1, Psme3, Psmf1, Rps27a, Ube2d1, Ube2e1	0.021935	26	33.33
58		KEGG:05206	MicroRNAs in cancer	Atm, Cdc25c, Cdk6, Ddit4, E2f2, Gls2, Igf2bp1, Irs2, Map2k1, Mdm2, Myc, Notch1, Rassf1, Rdx, Sos1, Tgfb2, Tpm1, Trim71, Trp63	0.0240635	19	6.76
59	Group3	R-MMU:76061	RNA Polymerase III Transcription Initiation From Type 1 Promoter	Gtf3c1, Gtf3c3, Gtf3c4, Gtf3c5, Polr1d, Polr2e, Polr2h, Polr2k, Polr3a, Polr3b, Polr3c, Polr3e, Tbp	0.0255986	13	48.15
60	Group3	R-MMU:76066	RNA Polymerase III Transcription Initiation From Type 2 Promoter	Gtf3c1, Gtf3c3, Gtf3c4, Gtf3c5, Polr1d, Polr2e, Polr2h, Polr2k, Polr3a, Polr3b, Polr3c, Polr3e, Tbp	0.0255986	13	48.15
61	Group1	R-MMU:202424	Downstream TCR signaling	Card11, Ikbkg, Lck, Malt1, Pik3cb, Psma2, Psma5, Psma6, Psmb1, Psmb4, Psmb5, Psmb7, Psmc1, Psmc2, Psmc3, Psmc4, Psmc5, Psmd11, Psmd12, Psmd7, Psmd8, Psmd9, Psme1, Psme3, Psmf1, Rela, Rps27a, Ube2d1	0.0257057	28	32.56
62		R-MMU:72731	Recycling of eIF2:GDP	Eif2b2, Eif2b3, Eif2b4, Eif2b5, Eif2s1, Eif2s2, Eif2s3x	0.0260764	7	77.78
63	Group1	R-MMU:71291	Metabolism of amino acids and derivatives	Acad8, Aldh18a1, Aldh4a1, Arg1, Asl, Bcat1, Bckdhb, Bhmt, Bhmt2, Cdo1, Cps1, Dbh, Dlst, Ethe1, Gcsh, Gldc, Gls2, Glud1, Hibadh, Hibch, Lias, Lipt1, Mccc1, Mtap, Mtrr, Ndufab1, Oat, Oaz2, Odc1, Paox, Pdhx, Psat1, Psma2, Psma5, Psma6, Psmb1, Psmb4, Psmb5, Psmb7, Psmc1, Psmc2, Psmc3, Psmc4, Psmc5, Psmd11, Psmd12, Psmd7, Psmd8, Psmd9, Psme1, Psme3, Psmf1, Psph, Pycr2, Sardh, Serinc3, Serinc5, Shmt1, …	0.0304537	60	24.69
64	Group3	R-MMU:76071	RNA Polymerase III Transcription Initiation From Type 3 Promoter	Brf2, Polr1d, Polr2e, Polr2h, Polr2k, Polr3a, Polr3b, Polr3c, Polr3e, Snapc3, Snapc5, Tbp, Zfp143	0.0410563	13	46.43
65	Group1	R-MMU:202403	TCR signaling	Card11, Ikbkg, Lck, Malt1, Nck1, Pak1, Pik3cb, Psma2, Psma5, Psma6, Psmb1, Psmb4, Psmb5, Psmb7, Psmc1, Psmc2, Psmc3, Psmc4, Psmc5, Psmd11, Psmd12, Psmd7, Psmd8, Psmd9, Psme1, Psme3, Psmf1, Ptpn22, Rela, Rps27a, Ube2d1	0.0410734	31	30.1
66	Group1	R-MMU:174143	APC/C-mediated degradation of cell cycle proteins	Anapc7, Bub3, Cdk2, Psma2, Psma5, Psma6, Psmb1, Psmb4, Psmb5, Psmb7, Psmc1, Psmc2, Psmc3, Psmc4, Psmc5, Psmd11, Psmd12, Psmd7, Psmd8, Psmd9, Psme1, Psme3, Psmf1, Rps27a, Skp2, Ube2d1, Ube2e1	0.0414625	27	32.14
67	Group1	R-MMU:453276	Regulation of mitotic cell cycle	Anapc7, Bub3, Cdk2, Psma2, Psma5, Psma6, Psmb1, Psmb4, Psmb5, Psmb7, Psmc1, Psmc2, Psmc3, Psmc4, Psmc5, Psmd11, Psmd12, Psmd7, Psmd8, Psmd9, Psme1, Psme3, Psmf1, Rps27a, Skp2, Ube2d1, Ube2e1	0.0414625	27	32.14
68	Group1	R-MMU:69304	Regulation of DNA replication	Cdk2, E2f2, Mcm3, Psma2, Psma5, Psma6, Psmb1, Psmb4, Psmb5, Psmb7, Psmc1, Psmc2, Psmc3, Psmc4, Psmc5, Psmd11, Psmd12, Psmd7, Psmd8, Psmd9, Psme1, Psme3, Psmf1, Rps27a	0.0444	24	33.33
69	Group1	R-MMU:68949	Orc1 removal from chromatin	Cdk2, Mcm3, Psma2, Psma5, Psma6, Psmb1, Psmb4, Psmb5, Psmb7, Psmc1, Psmc2, Psmc3, Psmc4, Psmc5, Psmd11, Psmd12, Psmd7, Psmd8, Psmd9, Psme1, Psme3, Psmf1, Rps27a	0.0450758	23	34.33
70	Group1	R-MMU:69052	Switching of origins to a post-replicative state	Cdk2, Mcm3, Psma2, Psma5, Psma6, Psmb1, Psmb4, Psmb5, Psmb7, Psmc1, Psmc2, Psmc3, Psmc4, Psmc5, Psmd11, Psmd12, Psmd7, Psmd8, Psmd9, Psme1, Psme3, Psmf1, Rps27a	0.0450758	23	34.33
71	Group1	R-MMU:1236975	Antigen processing-Cross presentation	Cd36, H2-Q10, H2-Q7, Itgav, Itgb5, Psma2, Psma5, Psma6, Psmb1, Psmb4, Psmb5, Psmb7, Psmc1, Psmc2, Psmc3, Psmc4, Psmc5, Psmd11, Psmd12, Psmd7, Psmd8, Psmd9, Psme1, Psme3, Psmf1, Snap23, Vamp8	0.0469595	27	31.76
72	Group1	R-MMU:4086400	PCP/CE pathway	Ap2s1, Cltb, Dvl3, Fzd5, Fzd7, Pfn1, Psma2, Psma5, Psma6, Psmb1, Psmb4, Psmb5, Psmb7, Psmc1, Psmc2, Psmc3, Psmc4, Psmc5, Psmd11, Psmd12, Psmd7, Psmd8, Psmd9, Psme1, Psme3, Psmf1, Rps27a	0.0469595	27	31.76

## Sheet: DEGs
	baseMean	log2FoldChange	lfcSE	stat	pvalue	padj	symbol	entrez	ensembl	con_1	con_2	X2_1	X2_2
1	237.345	1.31245	0.411534	3.18916	0.00142685	0.0075428	Scmh1	NA	ENSMUSG00000000085	170.101	124.45	274.736	357.722
2	874.133	-1.0578	0.363993	-2.9061	0.0036597	0.015669	Xpo6	74204	ENSMUSG00000000131	1080.58	1194.4	502.998	655
3	258.22	0.944918	0.383485	2.46403	0.0137384	0.0432743	Axin2	12006	ENSMUSG00000000142	195.107	168.514	322.851	338.476
4	168.082	-1.30356	0.464823	-2.80443	0.00504052	0.0200661	Sdhd	66925	ENSMUSG00000000171	209	275	97	92
5	328.438	-1.42169	0.369978	-3.84263	0.000121722	0.00113533	Gpr107	277463	ENSMUSG00000000194	508.251	435.664	177.499	185.143
6	345.543	-1.52685	0.432953	-3.5266	0.000420931	0.00291271	Trim25	217069	ENSMUSG00000000275	477.259	557.043	131.541	216.494
7	534.908	-0.970049	0.352375	-2.75289	0.00590725	0.0226074	Pemt	18618	ENSMUSG00000000301	644.177	871.432	288.339	397.841
8	369.075	1.84432	0.387416	4.76056	1.93055e-06	4.15804e-05	Clec10a	17312	ENSMUSG00000000318	209.01	124.453	574.695	556.676
9	3030.73	1.07892	0.35828	3.01139	0.00260055	0.0119633	Dazap2	23994	ENSMUSG00000000346	2215	1801	5115	2928
10	149.539	-2.97769	0.495912	-6.00447	1.91954e-09	1.39767e-07	Mcts1	68995	ENSMUSG00000000355	255	315	25	38
11	29.1299	-2.83189	0.938392	-3.01781	0.00254612	0.0117744	Ccm2	216527	ENSMUSG00000000378	87.5212	66.8541	10.8445	1.74048
12	66.9453	2.53893	0.748104	3.39382	0.000689245	0.00423914	Egfl6	54156	ENSMUSG00000000402	26.013	15.0472	170.029	54.4229
13	263.18	-1.07647	0.423742	-2.54039	0.0110728	0.0367719	Lck	NA	ENSMUSG00000000409	469	292.961	145	174
14	158.793	-1.9447	0.566558	-3.43247	0.000598105	0.00383107	Galnt1	NA	ENSMUSG00000000420	166.684	337.697	48.0727	80.2335
15	141.502	1.44874	0.567015	2.55503	0.0106178	0.0356325	Zfp385a	29813	ENSMUSG00000000552	61	92	133	269
16	199.474	-1.46703	0.482856	-3.03823	0.00237973	0.0111814	Wdr77	70465	ENSMUSG00000000561	219.081	275.844	95.3811	150.1
17	1093.22	-1.10057	0.337693	-3.2591	0.00111767	0.00624356	Hnrnpd	11991	ENSMUSG00000000568	1688.41	1641.35	558.248	675.333
18	394.938	1.54174	0.47024	3.27862	0.00104317	0.00591027	Myo18a	360013	ENSMUSG00000000631	316.107	187.335	560.654	356.316
19	1811.2	1.39291	0.434163	3.20826	0.00133542	0.00714969	Tcl1b5	27382	ENSMUSG00000000701	1560.67	558.605	2788.25	2334.91
20	3347.67	-1.31446	0.330406	-3.9783	6.94083e-05	0.000717827	Rpl13	270106	ENSMUSG00000000740	4482.67	5180.9	1638.36	2124.22
21	248.893	1.14862	0.406553	2.82526	0.00472415	0.0191031	Rpa1	68275	ENSMUSG00000000751	185.214	136	376.921	290.185
22	350.108	1.01672	0.382036	2.66132	0.00778355	0.0280029	Tcf7	21414	ENSMUSG00000000782	286	195	518	397
23	296.56	-2.42758	0.418276	-5.80378	6.48377e-09	3.69575e-07	Dnajc5	NA	ENSMUSG00000000826	433.135	363.976	90.2323	144.031
24	1650.27	-0.896437	0.306439	-2.92533	0.00344089	0.0149707	Tpd52l2	66314	ENSMUSG00000000827	2390.82	1980.65	1107.28	1159.62
25	136.484	-2.82679	0.503054	-5.61925	1.91787e-08	9.25003e-07	Dlg3	53310	ENSMUSG00000000881	307	189	31	35
26	85.8808	-1.76133	0.612095	-2.87755	0.00400774	0.0167648	Snrpn	NA	ENSMUSG00000000948	88.1198	131.365	52.3386	38.7466
27	226.414	1.22446	0.397552	3.08	0.00206999	0.0100263	Snapin	20615	ENSMUSG00000001018	153.697	126.207	323.412	295.057
28	4193.45	0.999017	0.334843	2.98354	0.00284935	0.0129199	Epn2	13855	ENSMUSG00000001036	3357.47	2301.81	6682.28	4520.35
29	974.612	1.39033	0.349774	3.97494	7.03963e-05	0.000725564	B9d1	27078	ENSMUSG00000001039	672	435.001	1647	1151
30	1512.9	1.24034	0.334502	3.70803	0.000208882	0.00169967	Sebox	18292	ENSMUSG00000001103	1175	689	2136	2045
31	302.621	-2.30583	0.454861	-5.06931	3.99258e-07	1.17651e-05	Uxt	22294	ENSMUSG00000001134	392.019	603.998	81.9931	121
32	249.708	-1.1285	0.406128	-2.77868	0.00545809	0.0213075	Mcm3ap	54387	ENSMUSG00000001150	416.789	294.112	136.082	168.801
33	725.695	1.63534	0.407914	4.00905	6.09644e-05	0.000648487	Mxd1	17119	ENSMUSG00000001156	470.727	267.589	1357.2	789.176
34	706.952	1.99673	0.500376	3.99046	6.59454e-05	0.000692145	Oas1c	114643	ENSMUSG00000001166	430.864	163.086	1626.26	669.206
35	70.2914	1.78973	0.674737	2.65248	0.0079902	0.0285733	Oas1h	246729	ENSMUSG00000001168	21.0175	42.3801	129.942	83.0061
36	5301.3	1.58858	0.341929	4.64593	3.38554e-06	6.45426e-05	Calm1	12313	ENSMUSG00000001175	3505.7	2010	8816.82	6742.67
37	286.472	-0.948679	0.374911	-2.53041	0.011393	0.037583	Dpp9	224897	ENSMUSG00000001229	432	347	190	191
38	33.9991	-2.01139	0.81049	-2.48169	0.0130759	0.0416056	Ramp2	54409	ENSMUSG00000001240	60.437	62.3781	13.5752	9.50955
39	113.553	-1.67152	0.512836	-3.25937	0.00111659	0.00624356	Itgb7	16421	ENSMUSG00000001281	209	161	45	56
40	1438.61	-1.43527	0.374584	-3.83165	0.000127288	0.00117848	Rrp15	67223	ENSMUSG00000001305	1984.28	2276.1	582.847	931.208
41	188.912	-1.49617	0.43411	-3.44652	0.000567852	0.00367686	Srr	NA	ENSMUSG00000001323	336.252	262.304	100.821	84.1752
42	181.958	1.37002	0.468712	2.92295	0.00346736	0.015039	Cnn1	12797	ENSMUSG00000001349	142.084	70.5998	272.23	239.749
43	545.482	-0.982297	0.379976	-2.58516	0.00973344	0.0333895	Hars	15115	ENSMUSG00000001380	797.739	692.38	278	434.877
44	422.51	-1.83921	0.484256	-3.79802	0.000145856	0.00131901	Glmp	56700	ENSMUSG00000001418	384.706	520.596	203.077	295.134
45	3647.48	-0.907002	0.296538	-3.05864	0.00222346	0.0105792	Kpnb1	16211	ENSMUSG00000001440	5357	4541	2488	2388
46	360.867	-0.988734	0.390485	-2.53206	0.0113393	0.0374636	Npepps	19155	ENSMUSG00000001441	588.425	558.752	161.713	243.292
47	444.124	1.31468	0.455431	2.88666	0.00389352	0.0163841	Tubb6	67951	ENSMUSG00000001473	380	158	740	498
48	569.281	-1.62554	0.395775	-4.10722	4.00453e-05	0.000466891	Def8	NA	ENSMUSG00000001482	944.636	856.637	197.547	331.054
49	3468.54	-1.2145	0.313479	-3.87427	0.000106946	0.00101599	Ell2	192657	ENSMUSG00000001542	4673.75	5207.14	1911.99	2155.16
50	92.1807	-3.34997	0.625336	-5.35706	8.45859e-08	3.22512e-06	Klhl10	66720	ENSMUSG00000001558	148	192	11	21
51	129.032	-2.03516	0.477092	-4.26576	1.99219e-05	0.000266397	Nom1	433864	ENSMUSG00000001569	218.787	205.199	51.1214	48.4926
52	430.784	-1.50847	0.450762	-3.34649	0.000818419	0.00485375	Stk38l	232533	ENSMUSG00000001630	685.474	624.056	137.736	296.825
53	246.676	1.46249	0.481383	3.0381	0.00238076	0.0111815	Akr1b3	11677	ENSMUSG00000001642	198.364	81.2211	366.957	330.531
54	200.606	1.28514	0.429713	2.9907	0.00278338	0.0126666	Ddt	13202	ENSMUSG00000001666	118	120	241	315
55	1085.58	-1.47489	0.366844	-4.02048	5.80792e-05	0.000623675	Eef1e1	66143	ENSMUSG00000001707	1473	1767	460	659
56	265.697	-1.50035	0.474427	-3.16244	0.00156452	0.00807739	Tcirg1	NA	ENSMUSG00000001750	309.424	602	106.887	131.487
57	3400.89	-2.03701	0.353103	-5.76888	7.97989e-09	4.3294e-07	Crnkl1	66877	ENSMUSG00000001767	4828.85	6366.45	1096.41	1476
58	1724.53	-1.8767	0.341999	-5.48746	4.07763e-08	1.74319e-06	Folr1	NA	ENSMUSG00000001827	2745	2848	582	842
59	937.688	-1.31713	0.404974	-3.25237	0.00114446	0.0063516	Slc1a5	20514	ENSMUSG00000001918	1222.2	1595.47	316.815	743.824
60	926.753	-1.61726	0.339058	-4.76985	1.84366e-06	4.00145e-05	Fam50a	108160	ENSMUSG00000001962	1367	1468	393	501
61	1473.46	-0.782937	0.319201	-2.4528	0.0141748	0.0443394	Idh3g	15929	ENSMUSG00000002010	2174.01	1767	922	1130
62	454.422	-1.77188	0.461181	-3.84205	0.000122012	0.0011371	Ssr4	20832	ENSMUSG00000002014	627	811	132	262
63	3106.18	-0.856565	0.32153	-2.66403	0.00772108	0.0278568	Bcap31	27061	ENSMUSG00000002015	3695	4429	2106	2204
64	946.825	-1.46446	0.367192	-3.98827	6.6557e-05	0.000696078	Fam98a	72722	ENSMUSG00000002017	1462	1388	378	601
65	42.5287	2.05297	0.839135	2.44653	0.014424	0.0449695	Ltbp2	16997	ENSMUSG00000002020	21.1529	9.21196	118.055	42.0082
66	1336.42	-1.1776	0.314212	-3.74778	0.000178405	0.00151913	Supt6	20926	ENSMUSG00000002052	1952.63	1885.02	739.985	836.635
67	120.186	-1.96762	0.749932	-2.62373	0.00869735	0.0305124	Psmc3	19182	ENSMUSG00000002102	161.774	180.811	15.7107	86.1816
68	449.612	0.973348	0.370545	2.6268	0.00861927	0.0303044	Celf2	14007	ENSMUSG00000002107	448.378	253.136	624.591	446.524
69	178.206	-2.03033	0.482214	-4.21043	2.54882e-05	0.000328004	Nr1h3	NA	ENSMUSG00000002108	239	340	62	74.0001
70	1234.18	-1.31645	0.321694	-4.09223	4.2724e-05	0.000489715	Sf3a1	67465	ENSMUSG00000002129	1829	1843	643	704
71	27.0001	3.28106	1.24115	2.64356	0.00820397	0.0290889	Zim1	22776	ENSMUSG00000002266	11.4218	0	68.134	27.7798
72	176.349	-2.02965	0.722265	-2.81012	0.00495231	0.0197847	Narfl	67563	ENSMUSG00000002280	283.972	319.496	15.1186	121.324
73	2369.96	-1.14917	0.369813	-3.10745	0.00188712	0.00937001	Cd320	54219	ENSMUSG00000002308	3195.47	3503.32	1067.43	1781.45
74	605.72	-1.60062	0.379559	-4.21706	2.47512e-05	0.000321083	Ipo4	75751	ENSMUSG00000002319	790.494	1012.67	245.942	358.837
75	118.029	-1.31426	0.521647	-2.51944	0.0117541	0.0384048	Tm9sf1	74140	ENSMUSG00000002320	169.771	210.218	38.2416	89.1752
76	294.532	1.47047	0.461348	3.18733	0.00143591	0.00757277	Dhrs1	52585	ENSMUSG00000002332	245	101	534	303
77	71.1701	-2.0162	0.588278	-3.42728	0.000609653	0.00388731	2310045N01Rik	72368	ENSMUSG00000002345	132.903	106.76	28.1613	25.811
78	1352.17	1.2365	0.371641	3.32713	0.000877458	0.00513109	Snx9	66616	ENSMUSG00000002365	1035	644	2289	1421
79	161.48	-1.58432	0.579088	-2.73588	0.00622136	0.023483	Use1	67023	ENSMUSG00000002395	177	313	48	109
80	931.001	-1.19064	0.34947	-3.40699	0.000656838	0.00410015	Ndufb2	NA	ENSMUSG00000002416	1216.61	1373.2	516.738	600.75
81	371.323	-0.901973	0.37588	-2.39963	0.0164115	0.0496303	Prpf6	68879	ENSMUSG00000002455	553	387	315	227
82	3468.22	-0.967029	0.362053	-2.67096	0.00756351	0.0273859	Snrpd1	20641	ENSMUSG00000002477	4120.92	5168.9	1842	2733.83
83	78.8923	2.34341	0.664675	3.52564	0.000422455	0.00291967	Scin	20259	ENSMUSG00000002565	25.0516	27.9487	183.315	75.3173
84	260.474	1.82041	0.433997	4.19453	2.7344e-05	0.000348312	Ikzf4	22781	ENSMUSG00000002578	159.235	82.3209	429.243	362.644
85	108.763	-2.63032	0.544784	-4.82819	1.37781e-06	3.18647e-05	Mien1	103742	ENSMUSG00000002580	168	211	26	33
86	307.73	1.01103	0.421045	2.40125	0.0163393	0.0495047	Ccdc97	52132	ENSMUSG00000002608	172	241	373	426
87	1446.5	-1.14295	0.3184	-3.58967	0.000331092	0.00242171	Pdcd2l	68079	ENSMUSG00000002635	2331	1721.29	804.443	982.776
88	669.894	-2.29492	0.42419	-5.41013	6.29792e-08	2.53706e-06	Clpp	53895	ENSMUSG00000002660	1205	1080	144	297
89	834.552	-1.29414	0.378903	-3.41549	0.000636664	0.00402092	Med6	69792	ENSMUSG00000002679	1030.16	1430.61	490.274	423.876
90	1677.25	1.5653	0.381488	4.10315	4.07563e-05	0.00047274	Mea1	17256	ENSMUSG00000002768	1130.96	638.044	3024.97	1878.72
91	181.435	-1.75002	0.594057	-2.94588	0.00322042	0.0142218	Grin2d	14814	ENSMUSG00000002771	262	307	38	123
92	1962.04	1.22073	0.351647	3.47147	0.000517611	0.00341823	Ggct	110175	ENSMUSG00000002797	1532.76	945.588	3190.09	2134.54
93	70.7858	4.32116	0.686164	6.29756	3.02369e-10	3.1464e-08	Cd36	NA	ENSMUSG00000002944	7.26431	8.48672	125.416	115.749
94	185.042	-1.05691	0.426976	-2.47534	0.0133109	0.0422103	Apoe	NA	ENSMUSG00000002985	285.112	224.819	106	130.816
95	663.755	1.15477	0.329908	3.50029	0.000464757	0.00314275	Prkar2b	NA	ENSMUSG00000002997	490.551	361.251	930.553	854.954
96	900.089	-1.14479	0.350985	-3.26164	0.00110769	0.0062165	Klf4	16600	ENSMUSG00000003032	1574.9	1006	479	611.651
97	407.891	-1.17768	0.349746	-3.36724	0.00075924	0.00457734	Rab8a	17274	ENSMUSG00000003037	627.151	453.811	300.089	233.834
98	1223.7	-1.22129	0.307484	-3.97186	7.1313e-05	0.000729681	Fam32a	67922	ENSMUSG00000003039	1961.77	1572.64	686.44	745.416
99	26.4184	-3.20991	1.21586	-2.64003	0.00828998	0.0293478	Atp5d	66043	ENSMUSG00000003072	47.9527	49.8287	9.77855	0
100	1272.91	-1.75843	0.368821	-4.7677	1.8634e-06	4.02165e-05	Pafah1b2	18475	ENSMUSG00000003131	2077.36	1955.3	424.467	703.854
101	91.419	-2.09069	0.598746	-3.49179	0.000479796	0.00322896	Mical3	194401	ENSMUSG00000003178	164.82	139.708	46.9494	21.3163
102	633.081	-1.07058	0.395775	-2.70502	0.00683004	0.0252346	Sh3gl1	20405	ENSMUSG00000003200	803	941	306	488
103	4772.35	-1.51166	0.385002	-3.92637	8.62362e-05	0.00085299	Ranbp2	19386	ENSMUSG00000003226	6257.18	8068.37	1795.38	3016.6
104	78.9442	1.57216	0.632444	2.48585	0.0129244	0.0412281	Dvl3	13544	ENSMUSG00000003233	61.6708	23.9384	119.207	104.229
105	442.861	-1.05198	0.368952	-2.85127	0.00435454	0.0178775	Eif2b5	224045	ENSMUSG00000003235	641.584	583.005	236.907	324.789
106	765.26	0.837705	0.340663	2.45905	0.0139306	0.0437332	Plag1	56711	ENSMUSG00000003282	679	478	1110	788.075
107	1199.36	-1.18647	0.368117	-3.22306	0.00126827	0.00688158	Mrpl4	66163	ENSMUSG00000003299	1620.34	1775.04	555.856	869.377
108	88.7287	1.28886	0.530745	2.4284	0.0151655	0.0466624	Cacnb3	12297	ENSMUSG00000003352	58	48	128	118
109	372.386	1.38611	0.391609	3.53954	0.00040083	0.00280979	Elavl3	15571	ENSMUSG00000003410	276.088	154.507	537.556	511.979
110	179.62	1.75148	0.631245	2.77465	0.00552617	0.0214915	Rab3b	69908	ENSMUSG00000003411	127	41	361	174
111	57.4145	-2.32867	0.731371	-3.18398	0.00145266	0.00763256	Fcgrt	14132	ENSMUSG00000003420	91.9375	102.602	9.6546	27.2564
112	7106.25	-0.833885	0.329522	-2.53059	0.011387	0.0375773	Rps11	27207	ENSMUSG00000003429	8658.05	9829.95	4265.35	5706.2
113	315.026	-3.56997	0.479792	-7.44066	1.00184e-13	4.03815e-11	Supt5	20924	ENSMUSG00000003435	530.597	649.087	31.4659	63.8187
114	329.067	-1.46982	0.484165	-3.03579	0.0023991	0.0112443	Timm50	66525	ENSMUSG00000003438	430	543	133	191
115	1003.77	-2.0292	0.340467	-5.96004	2.52175e-09	1.68405e-07	Pex19	19298	ENSMUSG00000003464	1705	1439	456	352
116	691.086	-2.05504	0.494075	-4.15936	3.19142e-05	0.00039193	Impdh1	NA	ENSMUSG00000003500	909.603	1392.02	133.898	396
117	504.18	-0.900648	0.341334	-2.63861	0.00832464	0.029406	Dgcr14	27886	ENSMUSG00000003527	756.997	599	369	317
118	700.353	-1.21662	0.45659	-2.66458	0.00770843	0.0278297	Ercc1	13870	ENSMUSG00000003549	908.952	1056.92	251.578	577.484
119	376.075	1.44469	0.437292	3.30372	0.000954109	0.00551361	Aven	74268	ENSMUSG00000003604	240.425	176.937	710.537	366.943
120	637.61	-1.67598	0.50535	-3.31648	0.000911587	0.00531688	Snrnp200	320632	ENSMUSG00000003660	1145.38	1081.54	162.827	318.609
121	655.618	-1.60908	0.391711	-4.10782	3.99419e-05	0.000466167	Itpkc	233011	ENSMUSG00000003752	1133.2	946.101	216.492	407.313
122	183.821	-1.21983	0.445327	-2.73918	0.00615925	0.0233078	Farsa	NA	ENSMUSG00000003808	247.328	252.88	97.6281	127.213
123	3110.62	1.12935	0.374456	3.01597	0.00256157	0.0118192	Syce2	71846	ENSMUSG00000003824	2645	1423	5001.99	3354
124	2209.91	-1.09613	0.332361	-3.29802	0.000973705	0.00559575	Nob1	67619	ENSMUSG00000003848	3582.56	2830.61	1100.02	1553.35
125	366.088	-2.48893	0.378431	-6.57697	4.80126e-11	7.52597e-09	Bax	12028	ENSMUSG00000003873	610.51	654.853	102.77	112.912
126	536.353	1.58945	0.445884	3.56472	0.00036424	0.00259521	Gstm5	14866	ENSMUSG00000004032	382.776	171.419	957.514	630.735
127	944.225	-1.33327	0.380901	-3.50031	0.000464715	0.00314275	Hmox2	NA	ENSMUSG00000004070	1168.19	1565.54	441.304	602.603
128	1863.63	-1.71943	0.413769	-4.15553	3.2454e-05	0.000396832	Ppan	235036	ENSMUSG00000004100	2805.1	2827.55	569.831	1171.41
129	561.825	1.52983	0.426585	3.58623	0.000335494	0.00243968	Angptl2	26360	ENSMUSG00000004105	408	200	1001	628
130	119.051	-2.05162	0.623064	-3.29279	0.000991973	0.00567143	Trmt10a	NA	ENSMUSG00000004127	181.572	91.297	48.357	74.4081
131	131.007	1.5204	0.57749	2.63278	0.00846897	0.0298597	Etv1	14009	ENSMUSG00000004151	91.8524	41.8687	224.584	161.902
132	490.72	-1.39496	0.411896	-3.38668	0.000707433	0.00432507	Psap	19156	ENSMUSG00000004207	709	743.875	191	333.555
133	145.592	-1.57041	0.487075	-3.22417	0.00126338	0.00686493	Ikbkg	NA	ENSMUSG00000004221	164.844	202.103	76.623	93.7013
134	82.8095	-1.66162	0.576292	-2.88329	0.00393549	0.0165422	Wars2	70560	ENSMUSG00000004233	109.842	125.405	51.8825	32.9903
135	46.0402	-2.16174	0.77172	-2.80119	0.0050914	0.0201904	Phb2	12034	ENSMUSG00000004264	47.8186	76.8342	17.5159	19.6197
136	1751.35	-2.00449	0.472659	-4.24089	2.22639e-05	0.000294191	Emg1	14791	ENSMUSG00000004268	2523.08	3191.56	372.841	973.495
137	60.1287	2.52869	0.77469	3.26413	0.00109802	0.00617142	Gpx6	75512	ENSMUSG00000004341	29	7	111	91
138	788.649	-1.50824	0.321164	-4.69616	2.65094e-06	5.37137e-05	Utp20	70683	ENSMUSG00000004356	1220.72	1171.94	397.218	402.279
139	2242.17	-2.74124	0.403877	-6.78733	1.1423e-11	2.38949e-09	Spic	20728	ENSMUSG00000004359	3626.2	4709.05	374.223	706.832
140	10685.6	-0.790586	0.307289	-2.57278	0.0100887	0.0342737	Cul3	26554	ENSMUSG00000004364	14333	14047	6745	8096
141	153.444	-1.26547	0.506974	-2.49612	0.0125558	0.0403259	Dnajb11	NA	ENSMUSG00000004460	196.821	172.246	93.9329	108.218
142	138.953	1.89585	0.627123	3.0231	0.00250203	0.0116157	Gab2	14389	ENSMUSG00000004508	92.8062	32.0043	299.895	129.259
143	112.489	-2.11166	0.605349	-3.48833	0.000486044	0.00325935	Tax1bp1	52440	ENSMUSG00000004535	90.6788	205.434	56.3218	46.2749
144	107.788	3.07112	0.688645	4.45965	8.20923e-06	0.000131604	Psg17	26437	ENSMUSG00000004540	39.6577	9.21205	243.188	134.372
145	74.1083	1.45896	0.571837	2.55135	0.0107306	0.0359149	Chn2	69993	ENSMUSG00000004633	49.9284	40.2296	110.062	82.8841
146	3052.26	-1.05135	0.308377	-3.4093	0.000651299	0.00408005	Polr2e	66420	ENSMUSG00000004667	4209	4199	1757	2119
147	179.637	1.53832	0.435213	3.53464	0.000408334	0.0028553	Hdac9	79221	ENSMUSG00000004698	90.5777	96.5776	280.082	240.775
148	262.134	-1.36127	0.414468	-3.28437	0.00102212	0.00581725	Eif2b2	217715	ENSMUSG00000004788	356.508	411.365	129.746	154.795
149	70.5441	2.75163	0.734605	3.74573	0.000179872	0.00152634	Dlst	78920	ENSMUSG00000004789	31.6817	6.88045	135.059	105.302
150	28.6611	-3.76011	1.05774	-3.55486	0.000378179	0.00267426	Grap	71520	ENSMUSG00000004837	71.6138	30.1571	1.33633	8.48961
151	124.576	1.69394	0.498608	3.39733	0.000680466	0.00420347	Crabp2	12904	ENSMUSG00000004885	68	53	221	152
152	241.42	-1.2562	0.440169	-2.8539	0.00431856	0.0177603	Prcc	94315	ENSMUSG00000004895	367	332	104	173
153	29.0966	-8.26654	1.77691	-4.65219	3.28426e-06	6.3361e-05	Apba3	57267	ENSMUSG00000004931	25.3212	88.521	0	0.000311356
154	2022.38	1.26894	0.328016	3.86852	0.0001095	0.00103502	Map2k1	26395	ENSMUSG00000004936	1386	1060.06	3304.87	2295
155	620.551	-2.22058	0.36098	-6.15153	7.67408e-10	6.66228e-08	Sgta	52551	ENSMUSG00000004937	952.745	1124.14	199.337	228.291
156	482.561	-2.00773	0.379854	-5.28554	1.25336e-07	4.54836e-06	Hspb1	15507	ENSMUSG00000004951	1009.71	601.083	171.255	204.42
157	928.539	2.15348	0.440749	4.88595	1.02932e-06	2.57011e-05	Rasa4	54153	ENSMUSG00000004952	442.914	197.202	2064.56	1236.73
158	1651.23	-1.3447	0.416174	-3.2311	0.00123316	0.00672015	Hnrnpa2b1	53379	ENSMUSG00000004980	3258.12	1710.06	1191.68	631.85
159	96.7091	-1.8719	0.620297	-3.01775	0.00254662	0.0117744	Pex5	NA	ENSMUSG00000005069	152	171.995	20.1778	59.9991
160	196.388	-1.91979	0.547267	-3.50797	0.000451546	0.00307925	Jkamp	104771	ENSMUSG00000005078	184.538	403.098	69.9608	98.6137
161	59.4798	1.54557	0.6285	2.45914	0.013927	0.0437332	4930550C14Rik	75311	ENSMUSG00000005131	37.7203	24.7286	92.0043	80.9253
162	10812.7	1.33167	0.334344	3.98293	6.80719e-05	0.000708727	Prdx2	NA	ENSMUSG00000005161	8153.4	4811.72	15949.1	13766.2
163	184.944	-1.73764	0.473561	-3.66931	0.000243207	0.00190746	Shbg	20415	ENSMUSG00000005202	393	204	76	90
164	455.344	1.82282	0.497204	3.66614	0.000246238	0.00192855	Ubqln1	56085	ENSMUSG00000005312	234.786	179.612	1022.58	368.347
165	84.8037	-1.78695	0.609498	-2.93183	0.00336968	0.0147176	Fgfr4	14186	ENSMUSG00000005320	113	153	27	47
166	1196.71	-0.924563	0.303928	-3.04205	0.00234975	0.0110682	Msh6	17688	ENSMUSG00000005370	1698	1524	807.991	801
167	1372.28	0.867752	0.312572	2.77617	0.00550036	0.0214133	Dnajb1	81489	ENSMUSG00000005483	1124	882.953	1911.11	1548.05
168	2819.41	-1.35289	0.3755	-3.6029	0.000314692	0.00232892	Snx6	72183	ENSMUSG00000005656	3846.28	4400.37	1145.47	1939.06
169	3080.93	1.15407	0.408479	2.82528	0.00472395	0.0191031	Mthfd2	17768	ENSMUSG00000005667	2690.39	1328.11	5314.18	2991.51
170	355	1.49952	0.368155	4.07306	4.63985e-05	0.000521048	Kit	16590	ENSMUSG00000005672	222.228	168.93	527.539	472.822
171	164.903	1.55533	0.558688	2.7839	0.00537089	0.0210253	Pan2	103135	ENSMUSG00000005682	96.8239	75.728	350.259	131.86
172	545.152	-1.76298	0.406657	-4.33531	1.45556e-05	0.000209451	Ranbp1	19385	ENSMUSG00000005732	798	929	178.5	302.5
173	376.364	2.06053	0.45341	4.54452	5.50594e-06	9.58952e-05	Rfx5	NA	ENSMUSG00000005774	200	107	776.001	410
174	947.919	-1.85179	0.419171	-4.41774	9.97406e-06	0.000154838	Psmb4	19172	ENSMUSG00000005779	1180	1875	264	554.993
175	247.452	-2.20673	0.505146	-4.36851	1.251e-05	0.000185043	Uqcc1	56046	ENSMUSG00000005882	306.941	366.788	80.6575	116.795
176	120.699	2.16346	0.520011	4.16041	3.17677e-05	0.000390982	Ncoa2	17978	ENSMUSG00000005886	49.6601	54.0156	190.245	139.019
177	1530.26	-0.82673	0.309463	-2.67149	0.00755145	0.027351	Nr2c2	22026	ENSMUSG00000005893	2369.74	2025.82	835.305	1152
178	625.733	-1.27068	0.366823	-3.464	0.000532212	0.00349146	Smpd4	77626	ENSMUSG00000005899	954.786	980.456	315.407	342.369
179	624.371	1.07744	0.442469	2.43505	0.0148895	0.0460392	Pex1	71382	ENSMUSG00000005907	582.006	277.925	1068.1	569.66
180	14621.6	-1.06294	0.30166	-3.52365	0.000425653	0.00293638	Tpr	108989	ENSMUSG00000006005	22004.6	20835.4	9008.9	8337.16
181	68.1163	-2.43261	0.626397	-3.8835	0.000102963	0.000983947	Kptn	70394	ENSMUSG00000006021	112	102	29	17
182	151.715	-1.54101	0.527931	-2.91895	0.00351208	0.0151926	Sra1	24068	ENSMUSG00000006050	175.728	182.302	80.4091	104.035
183	170.457	-1.46078	0.476487	-3.06572	0.00217145	0.0103799	Fblim1	NA	ENSMUSG00000006219	330.696	207.091	74.1114	94.5885
184	1604.12	0.824175	0.31452	2.62042	0.00878215	0.0307716	Atp6v1b2	11966	ENSMUSG00000006273	1142.07	1199.1	2101.28	1930.19
185	92.6519	1.51771	0.543938	2.79023	0.00526704	0.0207628	Zbtb32	58206	ENSMUSG00000006310	44	51	123	152
186	87.2199	2.00844	0.603041	3.33052	0.000866851	0.00509016	Cbfa2t3	12398	ENSMUSG00000006362	50.1619	23.4054	163.85	108.773
187	797.952	0.951858	0.325288	2.9262	0.00343131	0.0149347	Pgrmc1	53328	ENSMUSG00000006373	594	524	941	1108
188	24.2805	-3.03078	0.964083	-3.14369	0.00166831	0.00849664	Med8	80509	ENSMUSG00000006392	40.597	30.1021	6.77048	6.11873
189	1988.43	-1.00287	0.30986	-3.23652	0.00120996	0.00662248	Pfdn2	18637	ENSMUSG00000006412	2733.73	2610.26	1248.99	1364.91
190	2338.68	0.859268	0.33219	2.58667	0.0096908	0.0332602	Rnf114	NA	ENSMUSG00000006418	2093.07	1395	3349.05	2473.06
191	1036.79	-1.68937	0.399358	-4.23021	2.33476e-05	0.000303923	Srm	20810	ENSMUSG00000006442	1292	1930	394	550.929
192	356.545	1.07792	0.36862	2.9242	0.00345341	0.015002	Rbm14	56275	ENSMUSG00000006456	230.328	239.815	504.606	436.249
193	72.7642	2.24581	0.597486	3.75877	0.000170748	0.00147671	Actn3	11474	ENSMUSG00000006457	36	23	123	88
194	158.527	-1.4062	0.449713	-3.12688	0.0017667	0.00889737	Bbs1	52028	ENSMUSG00000006464	261.565	212.742	74.7698	94.476
195	152.727	-2.444	0.680464	-3.59167	0.000328566	0.00240949	Ndor1	78797	ENSMUSG00000006471	190.409	319.998	14.1781	94.1324
196	78.9554	-1.77859	0.610772	-2.91203	0.00359087	0.0154387	Slc4a3	20536	ENSMUSG00000006576	120	151.303	29	32.7376
197	979.183	1.33672	0.447898	2.98442	0.00284117	0.012888	Runx1t1	12395	ENSMUSG00000006586	653.695	446.027	1826.78	938.999
198	107.364	1.95027	0.523872	3.7228	0.000197028	0.0016271	Snai3	30927	ENSMUSG00000006587	58	34	179	154
199	509.565	-2.38414	0.457276	-5.2138	1.85007e-07	6.17749e-06	Aprt	11821	ENSMUSG00000006589	737.156	989.998	105.891	212.686
200	949.351	-1.17555	0.396339	-2.96603	0.00301674	0.0135107	Slc5a6	NA	ENSMUSG00000006641	1138.38	1526.47	445.176	686.618
201	222.553	-3.76822	0.578208	-6.51706	7.17003e-11	1.03745e-08	Cdk4	12567	ENSMUSG00000006728	245.921	636.504	25.8898	30.0118
202	277.157	1.45179	0.528242	2.74833	0.00598989	0.0228478	Sulf2	NA	ENSMUSG00000006800	201.289	103.21	524.32	258
203	735.478	-1.8641	0.430672	-4.32835	1.50228e-05	0.000214075	Lsm2	27756	ENSMUSG00000007050	1072.91	1258.62	209.965	406.054
204	902.6	-0.853263	0.32284	-2.64299	0.00821779	0.0291288	Mrpl49	18120	ENSMUSG00000007338	1355.99	1044.98	578	674.973
205	571.041	-2.10108	0.542704	-3.8715	0.000108168	0.00102587	Mark3	17169	ENSMUSG00000007411	882.712	1002.71	92.6498	324.939
206	272.62	-1.6979	0.569698	-2.98034	0.00287924	0.0130241	Dus3l	224907	ENSMUSG00000007603	332	507	63	186
207	398.185	-1.34107	0.451271	-2.97176	0.002961	0.0133192	Gtpbp3	70359	ENSMUSG00000007610	617.761	550.917	141.641	296.367
208	1651.59	-1.40669	0.475437	-2.95873	0.0030891	0.0137692	Arpp19	NA	ENSMUSG00000007656	967.999	1096	2311	1455
209	1448.75	-1.33446	0.35321	-3.77809	0.000158037	0.00140362	Ccdc124	234388	ENSMUSG00000007721	1920	2292.99	680	922
210	2549.51	-1.93501	0.360638	-5.36551	8.07229e-08	3.11999e-06	Cct4	12464	ENSMUSG00000007739	3399	4788	863	1209
211	467.85	-0.998667	0.40984	-2.43672	0.0148211	0.045878	Zmiz1	328365	ENSMUSG00000007817	499	770	298.751	302.85
212	1007.33	1.35082	0.389244	3.47038	0.000519728	0.00342421	Ankrd26	232339	ENSMUSG00000007827	647	511	1978	941
213	603.816	0.990638	0.395505	2.50474	0.0122541	0.0396159	Hmgcll1	208982	ENSMUSG00000007908	389.01	426.887	593.183	989.486
214	268.881	1.82516	0.413354	4.4155	1.00778e-05	0.000155806	Ap2s1	232910	ENSMUSG00000008036	144	101	479.655	339.621
215	856.57	-1.7264	0.433251	-3.98476	6.75498e-05	0.000704045	Phax	56698	ENSMUSG00000008301	1173	1536	260	496.991
216	3128.56	1.0419	0.304789	3.41842	0.000629854	0.00398461	Elavl2	15569	ENSMUSG00000008489	2208.14	1969.99	4657.5	3613.43
217	1330.17	-1.85173	0.465908	-3.97445	7.05407e-05	0.000725727	Rps18	20084	ENSMUSG00000008668	1639.32	2449.61	361.713	776.605
218	6759.51	-1.20201	0.327487	-3.6704	0.000242175	0.00190334	Hipk1	15257	ENSMUSG00000008730	10156.9	9315.37	3222.12	4691.12
219	30.9129	-2.02833	0.831883	-2.43824	0.0147589	0.0457357	Acyp1	66204	ENSMUSG00000008822	56.4559	45.4305	13.3633	10.5595
220	82.1068	2.04149	0.591432	3.45178	0.000556907	0.00362262	Cd163	93671	ENSMUSG00000008845	44.7979	22.3558	139.863	118.539
221	1333.86	0.839909	0.300885	2.79146	0.00524703	0.0207128	Rala	56044	ENSMUSG00000008859	1043.22	922.93	1701.3	1634.8
222	198.246	1.39477	0.424161	3.28831	0.00100791	0.00575089	Tmem184b	NA	ENSMUSG00000009035	110	113	259	301
223	1365.31	-1.26569	0.382183	-3.31175	0.000927138	0.00538532	Nf2	18016	ENSMUSG00000009073	2002.12	2016.82	597.296	904.914
224	1056.54	-1.25804	0.389027	-3.23382	0.00122146	0.00667572	Zmat5	67178	ENSMUSG00000009076	1344.28	1678.36	463.639	749.323
225	1641.87	-0.944637	0.306956	-3.07744	0.0020879	0.0100919	Bcl2l13	94044	ENSMUSG00000009112	2455.84	2003.21	1007.16	1178.22
226	39.2252	-3.99864	0.944908	-4.23178	2.31854e-05	0.000302859	2610028H24Rik	76964	ENSMUSG00000009114	117.176	40.055	3.23359	6.01922
227	426.908	0.860016	0.347373	2.47577	0.0132949	0.0421833	Lnp	69605	ENSMUSG00000009207	353	297.032	520	510.147
228	1348.38	0.860972	0.320844	2.68346	0.00728655	0.026605	Trpm2	28240	ENSMUSG00000009292	1161.63	831.789	1533.08	1838.48
229	138.837	-1.70983	0.661503	-2.58476	0.00974464	0.0334077	Rnmt	67897	ENSMUSG00000009535	162.359	309.495	24.2178	98.3217
230	589.457	-0.872166	0.339842	-2.56639	0.0102763	0.0347652	Srp14	20813	ENSMUSG00000009549	776.453	737.133	414.505	419.888
231	499.673	-1.10332	0.383126	-2.87977	0.0039796	0.0166834	Tor2a	30933	ENSMUSG00000009563	571.073	722.23	298.259	361.852
232	1543.2	-0.845465	0.307088	-2.75317	0.0059022	0.0226034	Cbx5	NA	ENSMUSG00000009575	1940.21	1699.18	1125.05	1281.37
233	139.263	-2.6241	0.527066	-4.9787	6.40119e-07	1.73663e-05	Apobec3	80287	ENSMUSG00000009585	215.949	273.376	30.7599	42.5979
234	205.005	-2.57961	0.520754	-4.95361	7.28488e-07	1.92546e-05	Sardh	192166	ENSMUSG00000009614	332.758	398.992	37.9263	70.23
235	2851.4	1.35546	0.332239	4.07977	4.50796e-05	0.000510811	Tex15	104271	ENSMUSG00000009628	2262	1559	3935.99	2988
236	94.3031	-1.63192	0.563573	-2.89566	0.00378362	0.0160655	Dmap1	66233	ENSMUSG00000009640	127	179	55	32
237	165.926	1.32571	0.451305	2.9375	0.00330869	0.014513	Bcr	110279	ENSMUSG00000009681	113.205	83.3348	267.44	196.298
238	139.089	-2.24087	0.472966	-4.7379	2.15946e-06	4.59842e-05	Pou6f1	19009	ENSMUSG00000009739	257.275	215.808	41.2827	54.2885
239	695.352	-0.959235	0.322714	-2.9724	0.00295481	0.0132966	Rps25	75617	ENSMUSG00000009927	1037.77	854.02	446.587	473.675
240	110.989	-3.17186	0.563882	-5.62504	1.85465e-08	8.98349e-07	Nxf2	83454	ENSMUSG00000009941	177	230	18	25
241	273.835	1.18824	0.408699	2.90736	0.00364489	0.0156174	Rassf1	NA	ENSMUSG00000010067	219.758	128.446	406.049	339.507
242	782.597	-0.916946	0.339289	-2.70255	0.00688094	0.0253951	Rdm1	66599	ENSMUSG00000010362	1141	967	466	585
243	746.486	-1.96203	0.372339	-5.26947	1.36818e-07	4.85557e-06	Kansl3	226976	ENSMUSG00000010453	1077	1327	268	324
244	1116.6	1.71828	0.480541	3.57571	0.000349277	0.002506	Dazl	13164	ENSMUSG00000010592	761	337	2348	1005
245	99.6207	-2.13712	0.694796	-3.07589	0.00209872	0.0101309	Cars	27267	ENSMUSG00000010755	82.8789	154.285	43.305	42.9896
246	419.437	-1.34002	0.349637	-3.8326	0.000126796	0.00117489	Phlda2	22113	ENSMUSG00000010760	649	584	243	221
247	684.484	1.27334	0.34364	3.70546	0.000211008	0.00171326	Apip	56369	ENSMUSG00000010911	507	336	997	867
248	838.641	1.38369	0.368386	3.75608	0.000172596	0.00148469	Pdhx	27402	ENSMUSG00000010914	504.1	444.977	1490.19	898.132
249	1575.15	-2.83646	0.418706	-6.77434	1.24978e-11	2.47455e-09	Tbrg1	21376	ENSMUSG00000011114	2667.95	2929.91	251.178	498.207
250	3005.3	-1.13638	0.304961	-3.72631	0.0001943	0.00161122	Odc1	18263	ENSMUSG00000011179	5031.01	3538.43	1972.85	1692.92
251	41.0608	-2.23628	0.761795	-2.93554	0.00332969	0.0145768	Adam19	11492	ENSMUSG00000011256	67.7156	59.8486	11.9567	18.0422
252	4170.49	-0.947488	0.314125	-3.01627	0.00255902	0.0118171	Exoc3l2	74463	ENSMUSG00000011263	5868	5387	2379.01	3175
253	2644.83	-1.42981	0.29861	-4.78823	1.68257e-06	3.70888e-05	Zfp296	63872	ENSMUSG00000011267	3921.75	3964	1400.98	1390.99
254	1689.66	-1.0783	0.300791	-3.58489	0.000337222	0.00244752	Pgam1	18648	ENSMUSG00000011752	2546	2174	1002.98	1112.99
255	141.367	3.03712	0.502504	6.04397	1.5037e-09	1.14445e-07	4930579F01Rik	67741	ENSMUSG00000012042	40.6425	22.7012	267.613	224.393
256	635.102	1.69279	0.38707	4.37334	1.22357e-05	0.000182421	Med15	94112	ENSMUSG00000012114	355.197	266.267	1193.76	702.189
257	119.809	-1.47748	0.536506	-2.7539	0.00588896	0.0225603	Ubxn11	67586	ENSMUSG00000012126	196.349	177.056	45.3166	71.6944
258	659.628	1.68261	0.50253	3.34829	0.000813122	0.00483216	Ehf	13661	ENSMUSG00000012350	399.986	192.814	1390.79	690.651
259	1222.74	-1.79448	0.363992	-4.92999	8.22334e-07	2.13353e-05	Rpl15	66480	ENSMUSG00000012405	1707.23	2127.79	452.149	617.49
260	642.785	-1.32121	0.392332	-3.36759	0.00075829	0.00457406	Tmem167	66074	ENSMUSG00000012422	1056	1092	233	391
261	190.442	-1.78048	0.49099	-3.62631	0.0002875	0.00218059	Mplkip	66308	ENSMUSG00000012429	235.332	358.732	70.9761	96.4858
262	1109.45	-1.67963	0.310102	-5.41639	6.08135e-08	2.46885e-06	Kif11	16551	ENSMUSG00000012443	1942.93	1548.69	497.476	531.491
263	2899.53	-1.3284	0.35225	-3.7712	0.000162466	0.00143185	Tnpo3	320938	ENSMUSG00000012535	4263.56	4101.86	1292.59	1946.06
264	173.569	1.38141	0.427698	3.22988	0.00123843	0.00673964	Ptprs	19280	ENSMUSG00000013236	106	92	240	249
265	270.599	-1.47092	0.389848	-3.77306	0.000161255	0.00142293	Igf2bp1	140486	ENSMUSG00000013415	469.003	341.039	122	165.46
266	414.421	-1.0843	0.349399	-3.10334	0.00191349	0.00946582	B4galnt2	14422	ENSMUSG00000013418	652	511	265	253
267	133.151	1.76957	0.572314	3.09195	0.00198848	0.00971969	Bcas1	76960	ENSMUSG00000013523	76.9113	49	273.971	123.047
268	69.4218	2.82163	0.677657	4.1638	3.12994e-05	0.000386919	Aldh1a2	19378	ENSMUSG00000013584	24	12	155	83
269	156.387	-2.08724	0.6871	-3.03775	0.0023835	0.0111856	Sh3bp5l	NA	ENSMUSG00000013646	203.318	267.772	25	90.0551
270	330.414	-1.51742	0.416028	-3.6474	0.000264908	0.00204498	Tnfaip8l2	69769	ENSMUSG00000013707	424	566	188	146
271	211.787	-1.27612	0.487676	-2.61673	0.00887763	0.0310261	Ehmt2	110147	ENSMUSG00000013787	267.906	375.023	77.6288	154.407
272	659.786	-2.71936	0.358561	-7.58409	3.34819e-14	1.57449e-11	Rnf168	70238	ENSMUSG00000014074	956.34	977.117	164.803	248.917
273	510.724	-1.29438	0.339647	-3.81096	0.00013843	0.001263	Dnajc7	56354	ENSMUSG00000014195	792.675	739.429	262.242	298.714
274	62.0589	-1.95896	0.772616	-2.53549	0.0112291	0.0371976	Zfp385c	278304	ENSMUSG00000014198	120.675	79.547	10.0652	39.5077
275	679.357	-1.71544	0.421324	-4.07155	4.67013e-05	0.000523927	Pam16	66449	ENSMUSG00000014301	920.435	1203.56	219.634	394.292
276	7382.6	2.90118	0.45877	6.32383	2.5516e-10	2.7962e-08	Pkd2l2	NA	ENSMUSG00000014503	2663.74	1073.54	16880.1	8219.95
277	1114.73	-1.23278	0.391103	-3.15206	0.00162125	0.00831702	Srp19	66384	ENSMUSG00000014504	1384.26	1754.19	510.287	792.302
278	773.033	1.29377	0.423719	3.05338	0.00226282	0.0107266	Mrps25	64658	ENSMUSG00000014551	606.472	434.965	999.401	799.905
279	290.715	1.22049	0.437264	2.7912	0.00525123	0.0207222	Camta1	100072	ENSMUSG00000014592	201.065	135.817	529.866	319.547
280	139.847	1.62762	0.557941	2.9172	0.00353191	0.0152608	Csf1	12977	ENSMUSG00000014599	89	49	275	145
281	587.308	-1.00448	0.343499	-2.92425	0.00345285	0.015002	Tbp	21374	ENSMUSG00000014767	846.809	769.526	375.653	377.018
282	3427.24	-1.28244	0.475362	-2.69782	0.00697957	0.0256817	Psmb1	19170	ENSMUSG00000014769	4045	5748	1077.99	2803
283	937.737	-1.46852	0.33334	-4.40548	1.05548e-05	0.000162512	Pdcd2	18567	ENSMUSG00000014771	1573.32	1409.23	388.767	533.527
284	219.836	-1.65634	0.58844	-2.81479	0.00488093	0.019541	Tmem208	66320	ENSMUSG00000014856	224.28	414.554	61.0241	151.25
285	2049.08	1.28417	0.371913	3.45286	0.000554668	0.00361014	Surf4	20932	ENSMUSG00000014867	1485.63	1003.45	3592.62	2060.26
286	615.264	-3.27752	0.508834	-6.44123	1.18506e-10	1.55519e-08	Surf2	20931	ENSMUSG00000014873	812.275	982.961	93.3848	163.737
287	482.482	-2.12553	0.453511	-4.68683	2.77475e-06	5.55244e-05	Naf1	234344	ENSMUSG00000014907	557.58	1013.34	200.027	151.128
288	161.81	-1.89611	0.500254	-3.79029	0.000150473	0.00135096	Rabl6	227624	ENSMUSG00000015087	202.494	220.075	64.0813	97.2138
289	810.742	-2.39505	0.483908	-4.94939	7.44475e-07	1.95854e-05	Edf1	59022	ENSMUSG00000015092	1054	1738	146	357
290	1349.58	1.17854	0.491035	2.40012	0.0163897	0.0495908	Ube2i	102641751	ENSMUSG00000015120	1099.53	622.507	2681.55	960.874
291	878.613	-1.12815	0.356645	-3.16322	0.00156035	0.00805954	Tsr3	68327	ENSMUSG00000015126	1234.87	1230.32	435.588	637.725
292	449.013	-1.09349	0.362049	-3.02029	0.00252531	0.011695	Hnrnpl	15388	ENSMUSG00000015165	718.541	569.311	241.03	305.225
293	8285.15	-1.11534	0.282659	-3.94588	7.95084e-05	0.000799761	Nolc1	70769	ENSMUSG00000015176	12942	10455	5056	5139
294	657.663	-1.06495	0.33719	-3.15831	0.00158688	0.00817038	Lage3	66192	ENSMUSG00000015289	821.419	796.554	490.046	440.991
295	239.858	-1.08199	0.393465	-2.7499	0.00596136	0.0227605	Ubl4	27643	ENSMUSG00000015290	314.542	317.077	151.822	165.248
296	182.976	1.93036	0.497904	3.87698	0.000105762	0.00100643	Slamf1	27218	ENSMUSG00000015316	106.508	61.1106	318.699	206.915
297	24.3836	3.64505	1.24162	2.93571	0.00332789	0.0145745	Cd48	12506	ENSMUSG00000015355	0	7.3963	49.591	37.702
298	1694.37	-1.55604	0.417552	-3.72658	0.000194093	0.00161102	Clpx	270166	ENSMUSG00000015357	2289.25	2901.1	552.625	1102.18
299	294.157	3.44648	0.58241	5.91761	3.26645e-09	2.08277e-07	Rnf5	54197	ENSMUSG00000015478	79	26	761	300
300	92.3387	1.46206	0.580233	2.51978	0.0117429	0.0384048	Gata3	14462	ENSMUSG00000015619	59.5607	42	172.966	92
301	6097.19	-1.07951	0.37276	-2.89598	0.00377973	0.016061	Hspa8	15481	ENSMUSG00000015656	6478.4	10227.5	3488.47	4124.79
302	860.476	-1.00314	0.325052	-3.08609	0.00202806	0.00988285	Pdzd11	NA	ENSMUSG00000015668	1225.52	1121.11	498.119	624.804
303	866.668	-1.02977	0.342722	-3.00469	0.00265851	0.0121967	Psma2	19166	ENSMUSG00000015671	1136.46	1237.08	494.581	614.17
304	72.7742	1.57592	0.615195	2.56166	0.0104175	0.0351169	Cers2	76893	ENSMUSG00000015714	52.3984	26.2742	109.709	96.8069
305	504.457	-1.16806	0.386256	-3.02405	0.00249416	0.0116079	Prpf3	NA	ENSMUSG00000015748	782.401	791.787	216.114	331.606
306	1830.81	-0.756533	0.300087	-2.52105	0.0117007	0.0383132	Anp32e	66471	ENSMUSG00000015749	2490.54	1972.88	1389.77	1429.24
307	1886.78	1.007	0.320256	3.14436	0.00166453	0.00848502	Med28	66999	ENSMUSG00000015804	1440.31	1111.96	2955	2061.88
308	613.102	1.45297	0.334672	4.34147	1.41535e-05	0.000205317	Gnrh1	14714	ENSMUSG00000015812	392	285	853	904
309	947.286	-2.32646	0.341329	-6.81589	9.36826e-12	2.15776e-09	Skiv2l2	72198	ENSMUSG00000016018	1521.79	1696.53	280	333.028
310	257.108	1.36061	0.387508	3.51118	0.000446118	0.0030533	Lbp	16803	ENSMUSG00000016024	173.977	121.399	374.024	360.239
311	400.877	2.06228	0.524566	3.9314	8.44535e-05	0.000839034	Stard13	243362	ENSMUSG00000016128	209.938	113.665	954.043	326.904
312	89.955	-2.63877	0.737693	-3.57706	0.000347481	0.00249672	Tenm1	23963	ENSMUSG00000016150	205.834	56.2353	32.9721	24.262
313	481.781	-1.41158	0.481487	-2.93171	0.00337105	0.0147178	Nelfcd	57314	ENSMUSG00000016253	651.001	758.001	157	351
314	521.041	-2.2204	0.416334	-5.33321	9.64911e-08	3.62999e-06	Ctsz	64138	ENSMUSG00000016256	840	909	128	230
315	434.993	-2.70308	0.440167	-6.14103	8.19901e-10	6.95745e-08	Nkap	67050	ENSMUSG00000016409	634.917	831	76.3924	166.716
316	395.51	-1.12972	0.367306	-3.07569	0.00210015	0.0101335	Cr1l	12946	ENSMUSG00000016481	628.234	498.707	272.46	208.886
317	710.032	-0.848069	0.34049	-2.49073	0.0127482	0.0407581	Gtf3a	66596	ENSMUSG00000016503	880.912	980.978	523.324	464.793
318	1458.42	-1.45791	0.356781	-4.0863	4.38306e-05	0.000499638	Lamp2	16784	ENSMUSG00000016534	1937.35	2476.62	628.683	865.732
319	326.967	-1.22498	0.406465	-3.01374	0.00258048	0.0118919	Atxn10	54138	ENSMUSG00000016541	461	475	153	228
320	474.565	-2.10975	0.429588	-4.9111	9.05652e-07	2.30207e-05	Eif3d	55944	ENSMUSG00000016554	579	967	178	170
321	3035.12	0.983638	0.337828	2.91165	0.00359522	0.0154515	Nlrp14	76858	ENSMUSG00000016626	2791	1493	4941	3130
322	337.613	1.1572	0.373051	3.10199	0.00192222	0.00949832	Ttll12	223723	ENSMUSG00000016757	249	187	416	484
323	437.727	2.11048	0.355149	5.94251	2.80685e-09	1.82058e-07	Bik	12124	ENSMUSG00000016758	172	165	744	644
324	2272.83	-0.997899	0.319503	-3.12328	0.00178845	0.00899486	Tox4	268741	ENSMUSG00000016831	3206.64	2736.33	1456.41	1611.86
325	859.293	-1.74035	0.435417	-3.99697	6.41582e-05	0.000676088	Srsf6	67996	ENSMUSG00000016921	1110.63	1554.95	267.918	502.095
326	278.375	1.44319	0.390374	3.69695	0.000218209	0.00175532	Cntnap1	53321	ENSMUSG00000017167	185.511	124.952	390.629	402.2
327	45.5357	-2.21744	0.742187	-2.98771	0.00281073	0.0127757	Nt5c3b	NA	ENSMUSG00000017176	80.5192	104.155	15.5833	9.76066
328	96.1722	1.60889	0.587389	2.73906	0.00616147	0.0233078	Glod4	67201	ENSMUSG00000017286	64.0149	100.311	96.2041	66.8688
329	382.691	-1.50401	0.41296	-3.64201	0.000270514	0.00207972	Stac2	217154	ENSMUSG00000017400	494	644	167	223
330	233.231	-1.11335	0.402907	-2.76328	0.00572233	0.0220492	Arl5b	75869	ENSMUSG00000017418	229.127	305.979	189	165.259
331	2932.6	-1.13078	0.30899	-3.65959	0.000252618	0.00197249	Psmd11	69077	ENSMUSG00000017428	4594.79	3907.64	1443.32	2078.77
332	1715.25	-1.0241	0.29616	-3.45794	0.00054433	0.00355721	Atad5	237877	ENSMUSG00000017550	2458	2244	1155	1061
333	407.636	-1.24061	0.479146	-2.58921	0.00961952	0.0330691	Crlf3	54394	ENSMUSG00000017561	476.84	729.124	144.059	314.858
334	117.003	2.7748	0.717002	3.87001	0.000108833	0.00103044	Ada	11486	ENSMUSG00000017697	53	11	279	121
335	1864.16	-1.03251	0.306194	-3.37208	0.000746039	0.00451706	Serinc3	26943	ENSMUSG00000017707	2602.02	2503.65	1108.36	1289.35
336	25.257	-2.46981	1.02818	-2.40212	0.0163002	0.0493995	Afmid	71562	ENSMUSG00000017718	51.5284	44.8722	2.4696	12.9505
337	23.0992	-4.04617	1.1082	-3.65113	0.000261087	0.00202379	Pigt	78928	ENSMUSG00000017721	47.0003	45	2.86094	1.73212
338	143.208	-1.63373	0.485039	-3.36825	0.00075647	0.00456552	Dbndd2	NA	ENSMUSG00000017734	281.432	164.107	66.111	71.6425
339	2892.83	-1.48481	0.382039	-3.88653	0.000101687	0.000974224	Ctsa	19025	ENSMUSG00000017760	4043.95	4742.55	1077.5	1836.48
340	23.1234	-2.56241	1.02757	-2.49366	0.0126434	0.0405275	Slc12a4	20498	ENSMUSG00000017765	27	52	5	8
341	267.06	1.1602	0.392568	2.95542	0.0031224	0.0138683	Myo1c	NA	ENSMUSG00000017774	187.238	138.52	329.733	427.381
342	697.647	-2.72386	0.492047	-5.53578	3.09838e-08	1.38763e-06	Cox7c	12867	ENSMUSG00000017778	907.429	1528.82	107.117	253.438
343	1331.86	-2.04345	0.33424	-6.11372	9.73341e-10	8.01834e-08	Pitpna	18738	ENSMUSG00000017781	2269.32	1926.23	466.138	592.405
344	295.818	-1.49999	0.380898	-3.93803	8.21528e-05	0.00082051	Fam134c	67998	ENSMUSG00000017802	519	377	164	141
345	3279.24	-1.04158	0.30868	-3.3743	0.00074004	0.00448796	Rab5a	271457	ENSMUSG00000017831	4369.49	4640.63	1948.7	2226.53
346	132.736	1.55475	0.568921	2.73281	0.00627972	0.0236806	Cyth3	19159	ENSMUSG00000018001	89.9833	44.9075	247	145.965
347	749.086	-1.02602	0.415216	-2.47106	0.0134713	0.0426255	Rrp7a	74778	ENSMUSG00000018040	1242.87	971.232	466.738	386
348	2004.75	-1.47941	0.425055	-3.48051	0.000500462	0.00333622	Vmp1	75909	ENSMUSG00000018171	2449.98	3488	693	1384.99
349	1164.41	-1.72405	0.367286	-4.69402	2.67885e-06	5.40849e-05	Glrx2	NA	ENSMUSG00000018196	1666.56	1374.7	546.284	698.527
350	96.2059	-1.85158	0.542975	-3.41007	0.000649464	0.00408005	Stk4	58231	ENSMUSG00000018209	149.707	157.966	31.8327	49.6486
351	1571.08	0.989564	0.356053	2.77926	0.00544823	0.0212764	Gdf9	14566	ENSMUSG00000018238	1407	795	2309	1764
352	292.956	1.3997	0.456397	3.06684	0.00216335	0.0103456	Prl8a2	13529	ENSMUSG00000018259	237	102	455	376
353	787.808	-2.06612	0.428084	-4.82644	1.38997e-06	3.20148e-05	Pfn1	18643	ENSMUSG00000018293	892	1626	311	287
354	41.534	1.93559	0.774363	2.49959	0.0124338	0.0400936	Il12rb2	16162	ENSMUSG00000018341	23.7633	11.9985	80.578	47.6544
355	707.638	-1.23763	0.479597	-2.58056	0.0098639	0.0336733	Srsf1	110809	ENSMUSG00000018379	741.166	979.271	356.787	530.47
356	114.648	-3.19067	0.629738	-5.06666	4.0486e-07	1.18991e-05	Mrm1	217038	ENSMUSG00000018405	166	190	16	33
357	512.55	-1.2462	0.36376	-3.42589	0.000612785	0.00390287	Myo1b	17912	ENSMUSG00000018417	797.49	767.752	249.723	305.221
358	1340.74	-2.07765	0.343799	-6.04319	1.51092e-09	1.14445e-07	Ypel2	77864	ENSMUSG00000018427	1947	2451	482	518
359	848.564	-1.69859	0.538001	-3.15723	0.00159277	0.00818208	Akap1	NA	ENSMUSG00000018428	1119.42	1526.89	173.356	600.886
360	2856.74	-1.22871	0.294143	-4.17726	2.95047e-05	0.000369965	Nol11	68979	ENSMUSG00000018433	4915.95	3999.97	1402.6	1689.85
361	3141.33	-1.12862	0.328244	-3.43835	0.000585261	0.00376797	C1qbp	12261	ENSMUSG00000018446	4918.3	4109.07	1648.04	2091.45
362	723.304	1.19386	0.407844	2.92725	0.00341975	0.0148902	Cenpv	73139	ENSMUSG00000018509	591	292	1023	995
363	747.126	-1.02251	0.358591	-2.85147	0.00435177	0.0178727	Cwc25	67480	ENSMUSG00000018541	1031.9	993.011	402.364	567.288
364	1008.99	1.67098	0.316647	5.2771	1.31247e-07	4.71738e-06	Ybx2	53422	ENSMUSG00000018554	581.147	411.266	1562.09	1460.05
365	3260.84	-0.760647	0.300072	-2.53488	0.0112484	0.0372452	Elp5	NA	ENSMUSG00000018565	5237.62	3439.74	2455.51	2204.47
366	866.33	1.53922	0.328995	4.67854	2.88925e-06	5.73076e-05	Cbx1	12412	ENSMUSG00000018666	440.854	453.246	1480.6	1089.65
367	721.922	-1.30346	0.400588	-3.25387	0.00113843	0.00632611	Aatf	56321	ENSMUSG00000018697	1036	1024	306	510.999
368	325.314	-1.56502	0.374951	-4.17393	2.99391e-05	0.000373423	Pex12	NA	ENSMUSG00000018733	536	468	144	175
369	36.6463	2.24161	0.770535	2.90915	0.00362409	0.0155578	Slc25a35	71998	ENSMUSG00000018740	19.565	17.0335	39.5005	42.5343
370	2870.72	-1.45062	0.405744	-3.57522	0.000349932	0.00250911	Rars	104458	ENSMUSG00000018848	3963	4687	986	1975
371	183.966	-2.38187	0.486327	-4.89767	9.69795e-07	2.44857e-05	Ict1	68572	ENSMUSG00000018858	269.474	407.642	61	46.0001
372	1251.34	-0.912529	0.305521	-2.9868	0.00281918	0.0128089	Mrpl45	67036	ENSMUSG00000018882	1935.16	1480.96	812.579	862.307
373	341.54	1.9548	0.388438	5.03246	4.84223e-07	1.39057e-05	Irf1	16362	ENSMUSG00000018899	128.875	156.036	526.933	529.572
374	193.183	-3.48846	0.512686	-6.80427	1.01561e-11	2.29244e-09	Cxcl16	66102	ENSMUSG00000018920	496.534	235.95	24.7358	38
375	1082.39	-1.47775	0.397433	-3.71824	0.000200612	0.00164723	Pelp1	75273	ENSMUSG00000018921	1455.99	1730.15	446	663.363
376	430.951	-1.13063	0.364328	-3.10334	0.00191347	0.00946582	Med11	66172	ENSMUSG00000018923	637	581	227	298
377	2047.38	-0.814461	0.309803	-2.62897	0.00856451	0.03014	Ywhah	22629	ENSMUSG00000018965	3140.44	2263.34	1337.38	1558.07
378	574.304	1.31959	0.337265	3.91261	9.13044e-05	0.000892175	E2f2	242705	ENSMUSG00000018983	396	285	810	788
379	242.888	1.16319	0.462214	2.51657	0.0118504	0.0386097	Slc35b4	58246	ENSMUSG00000018999	205.189	113	417	237
380	1340.87	0.915394	0.305378	2.99758	0.00272136	0.0124496	Rab3d	NA	ENSMUSG00000019066	1073.53	846.384	1819.21	1597.9
381	123.839	1.89478	0.527477	3.59215	0.000327958	0.00240659	BC005537	79555	ENSMUSG00000019132	44.5636	61.0383	157.284	224.477
382	324.89	1.08331	0.373979	2.89672	0.00377081	0.0160361	Rab5c	19345	ENSMUSG00000019173	211	215	460.09	401.43
383	298.949	-1.55291	0.596412	-2.60374	0.00922114	0.0319106	Ppp1r12c	232807	ENSMUSG00000019254	353	560.001	59	245
384	79.6816	-1.38472	0.573541	-2.41433	0.015764	0.0481892	Map1s	270058	ENSMUSG00000019261	105.475	129.016	46	39.6585
385	188.189	-1.27028	0.479941	-2.64674	0.00812721	0.0289349	Tmem129	NA	ENSMUSG00000019295	279	266	75	140
386	1011.48	-1.54049	0.429976	-3.58274	0.000340013	0.00245778	Nop9	67842	ENSMUSG00000019297	1527.47	1551.56	315.815	687.939
387	1275.63	-1.29126	0.348627	-3.70385	0.000212352	0.00171935	Psmc3ip	19183	ENSMUSG00000019303	1906.7	1801.42	576.342	867.079
388	119.078	1.39711	0.530117	2.63548	0.00840195	0.0296326	Noxo1	71893	ENSMUSG00000019320	86.5687	73.3588	153.924	120.099
389	3756.8	-0.959922	0.353342	-2.71669	0.00659381	0.0245441	D8Ertd738e	101966	ENSMUSG00000019362	4823	5266	1939	3041
390	837.918	-1.75379	0.331974	-5.28291	1.27148e-07	4.59934e-06	Calm3	12315	ENSMUSG00000019370	1386	1082	354	455
391	587.426	1.56265	0.377553	4.13889	3.48983e-05	0.000418113	Rab4a	19341	ENSMUSG00000019478	394	226	968	747
392	1493.69	-1.04536	0.338938	-3.08423	0.00204083	0.00993222	Cops6	26893	ENSMUSG00000019494	2018.21	2099.81	799.24	1093.85
393	3891.29	1.68254	0.486741	3.45676	0.000546714	0.0035666	Gyg	27357	ENSMUSG00000019528	2779	1128	8250	3372
394	133.864	-2.56594	0.588793	-4.35796	1.31278e-05	0.000192917	Slc6a8	102857	ENSMUSG00000019558	180.956	346.832	23.9001	42.3466
395	306.537	1.48396	0.387703	3.82756	0.00012942	0.00119593	1110001J03Rik	66117	ENSMUSG00000019689	174	155	505	383
396	467.191	1.1711	0.372583	3.1432	0.00167111	0.00850707	Mrpl24	NA	ENSMUSG00000019710	366.745	243.594	731.288	510.482
397	55.0012	-2.76568	0.731682	-3.7799	0.000156894	0.00139646	L3hypdh	67217	ENSMUSG00000019718	49.474	104.319	15.5722	19.1822
398	763.844	1.24959	0.500421	2.49708	0.0125221	0.0402468	Lyst	17101	ENSMUSG00000019726	685.583	272	1464	641.497
399	72.0924	-1.64659	0.577737	-2.85006	0.0043711	0.0179325	Slc35e1	270066	ENSMUSG00000019731	121.093	104.057	33.5698	33.9731
400	318.322	-1.18546	0.433581	-2.73412	0.00625466	0.0236008	Polr2i	69920	ENSMUSG00000019738	344.738	528.935	155.295	239.023
401	619.342	-0.977945	0.352846	-2.77159	0.00557831	0.0216198	Rmnd1	66084	ENSMUSG00000019763	854.367	847.021	336.399	469.537
402	1282.5	0.969945	0.383999	2.52591	0.01154	0.0379794	Rgs17	NA	ENSMUSG00000019775	1027.52	676.52	2322.74	1222.12
403	2277.71	-1.8698	0.323936	-5.77213	7.82775e-09	4.28855e-07	Rwdd1	66521	ENSMUSG00000019782	3383.28	3828.64	769.43	1194.69
404	431.477	1.62146	0.365889	4.43156	9.35552e-06	0.000147056	Clvs2	215890	ENSMUSG00000019785	252.734	236.486	610.458	510.982
405	1300.71	-1.34811	0.301578	-4.47017	7.81561e-06	0.000126727	Pcmt1	18537	ENSMUSG00000019795	2016.99	1775.13	704.19	744.534
406	1287.86	-1.65777	0.347011	-4.77729	1.7767e-06	3.8835e-05	1700021F05Rik	67851	ENSMUSG00000019797	1908	2177	501	676
407	1213.67	-0.919365	0.358465	-2.56473	0.0103257	0.0348805	Sec63	140740	ENSMUSG00000019802	1379.41	1698.82	821.376	872.751
408	594.481	-1.31763	0.486278	-2.70963	0.00673583	0.0249657	Snx3	54198	ENSMUSG00000019804	828.66	918.164	177.357	481.005
409	175.058	-1.30102	0.485105	-2.68193	0.00731998	0.0266839	Pex3	56535	ENSMUSG00000019809	253.473	188.47	156.884	76.6112
410	2171.89	-2.00259	0.3127	-6.40419	1.51172e-10	1.83865e-08	Ltv1	353258	ENSMUSG00000019814	4132.77	3063.22	762.329	926.962
411	182.059	1.40643	0.450948	3.11883	0.00181569	0.0090993	Utrn	22288	ENSMUSG00000019820	100.451	104.323	305.761	210.119
412	64.2837	1.65199	0.635852	2.59807	0.00937484	0.0323363	Wasf1	NA	ENSMUSG00000019831	43.3693	21.57	85.8159	104.483
413	143.194	1.69507	0.526784	3.21778	0.00129189	0.00696952	Rab32	67844	ENSMUSG00000019832	88.5417	52	276.629	151
414	846.618	1.15077	0.439787	2.61666	0.00887953	0.0310261	Fyn	14360	ENSMUSG00000019843	702.931	334.459	1343.1	1004.4
415	116.906	1.46526	0.494663	2.96213	0.00305521	0.0136397	Tube1	71924	ENSMUSG00000019845	68.9861	58.6505	190.987	144.24
416	298.944	1.33216	0.379383	3.51139	0.000445767	0.00305275	Popdc3	78977	ENSMUSG00000019848	194.898	160.215	375.706	446.509
417	42.0512	-1.77513	0.727125	-2.4413	0.0146344	0.0454496	Reep3	28193	ENSMUSG00000019873	65.4125	68.086	17.4813	20.4272
418	1434.03	-1.22775	0.382182	-3.21248	0.00131595	0.0070689	Ccdc59	52713	ENSMUSG00000019897	2003.97	2039	651.918	1017
419	50.4732	2.33787	0.794197	2.94369	0.00324329	0.0142927	Ube2d1	216080	ENSMUSG00000019927	26.0705	11.1343	108.001	46
420	677.394	-2.27205	0.392444	-5.78949	7.0599e-09	3.9839e-07	Actr6	67019	ENSMUSG00000019948	1039.66	1239.64	176.741	275.401
421	1389.61	-0.889061	0.333947	-2.66228	0.00776128	0.0279409	Tmpo	21917	ENSMUSG00000019961	1974.44	1737.56	791.41	1104
422	666.111	-1.16793	0.358429	-3.25847	0.00112015	0.00625225	Apaf1	11783	ENSMUSG00000019979	863.123	1065.2	369.116	406.839
423	168.384	-3.42401	0.518962	-6.59782	4.17254e-11	6.9252e-09	Arg1	11846	ENSMUSG00000019987	439.068	208.553	28	28
424	1681.92	1.25801	0.377982	3.32821	0.00087405	0.00511672	Nedd1	17997	ENSMUSG00000019988	1098.76	942.945	3022.6	1615.4
425	280.934	1.82768	0.406614	4.49489	6.96068e-06	0.000114851	Stx7	53331	ENSMUSG00000019998	150.013	106.086	498.096	358.303
426	148.821	-2.43124	0.659668	-3.68555	0.000228211	0.00181892	Ndufa12	66414	ENSMUSG00000020022	179.857	317.06	19.5905	72.352
427	42.5523	-1.91241	0.737567	-2.59286	0.00951817	0.0327706	Socs2	216233	ENSMUSG00000020027	77.952	79.6291	13.6428	16.2031
428	4805.58	-1.48751	0.323936	-4.59199	4.39031e-06	7.99177e-05	Nudt4	71207	ENSMUSG00000020029	7255	7244	2067	2847
429	361.855	-2.22353	0.38472	-5.77961	7.48739e-09	4.14229e-07	Herc4	67345	ENSMUSG00000020064	595.942	621.87	141.623	106.554
430	51.0273	-1.94471	0.699905	-2.77853	0.00546057	0.0213098	Mypn	68802	ENSMUSG00000020067	112	57.779	19.418	22
431	2863.37	-1.03765	0.316998	-3.27338	0.00106271	0.00600288	Ccar1	67500	ENSMUSG00000020074	3735	4116.93	1681.44	1969.84
432	3440.4	-2.02073	0.411004	-4.91658	8.80697e-07	2.25387e-05	Ddx21	56200	ENSMUSG00000020075	5558.71	5726.62	843.951	1795.23
433	6791.98	1.0444	0.324213	3.22135	0.00127587	0.00690623	2010107G23Rik	NA	ENSMUSG00000020083	5774.51	3383.61	9398.42	8636.44
434	381.101	-2.52683	0.422648	-5.97856	2.25115e-09	1.57804e-07	Sar1a	20224	ENSMUSG00000020088	657.85	669.762	79.5388	139.359
435	46.5985	9.02304	1.62383	5.55664	2.7502e-08	1.24865e-06	Unc5b	107449	ENSMUSG00000020099	0	0	70	110.936
436	223.611	-1.30811	0.401739	-3.25613	0.0011294	0.00628833	Ddit4	74747	ENSMUSG00000020108	356	300	135	116
437	356.156	-1.5988	0.40712	-3.92709	8.59808e-05	0.00085121	Dnajb12	56709	ENSMUSG00000020109	676	434	168	172
438	4114.98	-0.959303	0.340507	-2.81728	0.00484328	0.0194317	Pno1	66249	ENSMUSG00000020116	5439	5639	2188	3262
439	639.023	1.40511	0.397855	3.53172	0.000412866	0.00288342	Plek	56193	ENSMUSG00000020120	491	248	1026	773.688
440	5926.65	1.71492	0.376224	4.55824	5.15851e-06	9.15392e-05	Usp15	14479	ENSMUSG00000020124	3613.7	2164.24	11303.3	6454.53
441	5469.81	1.4381	0.409628	3.51074	0.00044686	0.00305652	Tbc1d15	66687	ENSMUSG00000020130	3780.85	2365.19	10657	4978
442	1232.82	1.47374	0.324594	4.54025	5.61877e-06	9.74094e-05	Rab21	216344	ENSMUSG00000020132	744.458	603.284	2026.65	1510.93
443	357.953	-1.34511	0.456246	-2.94821	0.00319617	0.0141459	2310011J03Rik	66374	ENSMUSG00000020133	445	594	140	253
444	32.4345	3.11355	0.897181	3.47038	0.00051973	0.00342421	Peli1	67245	ENSMUSG00000020134	2.59747	9.31513	73.7175	65.5014
445	886.358	2.11227	0.363091	5.81746	5.97477e-09	3.45801e-07	Ptprr	NA	ENSMUSG00000020151	425.511	269.084	1660.02	1147.42
446	184.203	-1.66275	0.482318	-3.44742	0.000565967	0.00366887	Uqcr11	66594	ENSMUSG00000020163	236	332	70	102
447	375.779	-1.34237	0.400761	-3.34954	0.00080946	0.00482342	Grb10	14783	ENSMUSG00000020176	353.837	390.589	309.773	289.198
448	214.064	1.32167	0.40678	3.24909	0.00115776	0.00639227	Cpm	70574	ENSMUSG00000020183	165.414	102.387	287.572	286.618
449	1629.47	-1.00288	0.384112	-2.6109	0.00903035	0.0314698	Mdm2	17246	ENSMUSG00000020184	1810.69	2513.88	856.484	1292.91
450	203.223	-3.63338	0.582254	-6.2402	4.37017e-10	4.32647e-08	Timm13	30055	ENSMUSG00000020219	227.218	518.575	23.6585	35.4391
451	611.344	-1.09264	0.377191	-2.89679	0.00377007	0.0160361	Llph	66225	ENSMUSG00000020224	746.269	940.701	435.485	327.027
452	1089.07	0.746216	0.30698	2.43083	0.0150642	0.0464267	Pofut2	80294	ENSMUSG00000020260	918.553	758.105	1301.89	1357.1
453	717.902	-1.57	0.451426	-3.47788	0.0005054	0.00336119	Hint1	15254	ENSMUSG00000020267	1011	1170	216	489
454	298.731	-1.08037	0.393588	-2.74492	0.00605257	0.0230153	Pfkl	18641	ENSMUSG00000020277	457.708	369.727	211.944	164.109
455	1344.43	1.33389	0.377732	3.5313	0.000413526	0.00288446	Pex13	72129	ENSMUSG00000020283	1024.87	588.09	2204.61	1492.64
456	182.733	1.39729	0.480445	2.90832	0.00363372	0.0155873	1810043G02Rik	67884	ENSMUSG00000020284	129.546	91.0475	289.794	189.467
457	8720.2	-1.26224	0.320054	-3.94383	8.01892e-05	0.000805173	Xpo1	NA	ENSMUSG00000020290	11538.9	13240.1	4475.09	5640.62
458	89.1916	-1.87928	0.694611	-2.70551	0.00681997	0.0252113	Tpgs1	110012	ENSMUSG00000020308	118.474	165	17	56.5133
459	978.346	1.70215	0.436492	3.89961	9.63494e-05	0.000934192	Sptbn1	20742	ENSMUSG00000020315	648.907	328.322	1903.09	984.56
460	530.509	-2.356	0.403086	-5.84489	5.06896e-09	3.02689e-07	Polrmt	216151	ENSMUSG00000020329	865	1036.4	124.706	194.653
461	181.802	-1.39401	0.524184	-2.65939	0.00782816	0.0281275	4930404A10Rik	74847	ENSMUSG00000020332	376	178	70	125
462	2523.31	-0.919017	0.291048	-3.15762	0.00159065	0.00817512	Ppp2ca	19052	ENSMUSG00000020349	3637.91	3097.2	1778.79	1654.55
463	134.477	1.86594	0.644503	2.89515	0.00378972	0.0160853	Sgcd	24052	ENSMUSG00000020354	92	33	299	110
464	1717.13	-1.95087	0.400622	-4.8696	1.11825e-06	2.72576e-05	Hspa4	15525	ENSMUSG00000020361	2223	2889	555	917
465	1633.9	-1.47764	0.410078	-3.60332	0.000314173	0.00232661	Gnb2l1	14694	ENSMUSG00000020372	1814.28	2987.47	680.804	1015.28
466	415.765	0.961711	0.34726	2.76943	0.00561549	0.0217266	Rufy1	216724	ENSMUSG00000020375	380	227	674	413
467	589.999	1.06147	0.345887	3.06883	0.00214897	0.0102986	Jade2	NA	ENSMUSG00000020387	480.755	314.22	817.458	740.403
468	41.3477	-2.74137	0.792471	-3.45927	0.000541649	0.00354175	Cdkl3	213084	ENSMUSG00000020389	72.2437	69.3222	9.59822	11.2978
469	362.222	-1.16735	0.424239	-2.75164	0.00592979	0.0226783	Ube2b	22210	ENSMUSG00000020390	420.652	588.341	184.072	251.703
470	454.202	0.891345	0.357527	2.49309	0.0126638	0.0405688	Cdkn2aipnl	52626	ENSMUSG00000020392	393	268	613	537
471	336.06	-1.4007	0.450092	-3.11204	0.00185802	0.00925402	Med7	NA	ENSMUSG00000020397	419.736	428.841	167.388	237.601
472	2848.76	-1.46752	0.319486	-4.59338	4.36131e-06	7.96468e-05	Slu7	193116	ENSMUSG00000020409	4344	4381.99	1587	1292
473	84.0891	-2.09106	0.63467	-3.29472	0.000985192	0.0056394	Ascc2	75452	ENSMUSG00000020412	141.235	137.742	17.5758	44.0787
474	328.998	2.96725	0.451502	6.57195	4.96607e-11	7.67768e-09	Btg2	12227	ENSMUSG00000020423	109	48	646	493
475	524.299	-1.34761	0.4249	-3.1716	0.00151603	0.00789205	Gatsl3	71962	ENSMUSG00000020424	704	826	204	371
476	1222.13	-0.929592	0.312728	-2.97253	0.00295358	0.0132964	Pes1	64934	ENSMUSG00000020430	1853	1435	776.965	872.968
477	32.5974	2.02604	0.833373	2.43113	0.0150518	0.0464103	Adcy1	432530	ENSMUSG00000020431	18.0035	13.03	44.0904	40
478	142.28	-1.17837	0.490903	-2.40042	0.0163764	0.0495639	Smtn	29856	ENSMUSG00000020439	290	157	81.3579	76
479	224.632	-2.35565	0.422164	-5.57995	2.40594e-08	1.12204e-06	Npc1l1	237636	ENSMUSG00000020447	466	315	67	76
480	1961.63	-1.64024	0.432544	-3.79208	0.000149392	0.00134452	Rps27a	78294	ENSMUSG00000020460	2219.42	3720.52	683.113	1179.14
481	224.385	-1.94504	0.564893	-3.44321	0.000574863	0.00371361	Mrps24	64660	ENSMUSG00000020477	294.101	411.009	55.0969	118.907
482	2950.79	-1.32682	0.323761	-4.09814	4.16477e-05	0.000479453	Ccdc117	104479	ENSMUSG00000020482	4282	4348	1402	1870
483	2532.84	-0.851563	0.315281	-2.70096	0.0069139	0.0254917	Dynll2	NA	ENSMUSG00000020483	3587	3133	1518	1988
484	701.157	-0.902805	0.363084	-2.48649	0.012901	0.0411884	Supt4a	20922	ENSMUSG00000020485	1223.41	686.355	468.339	486.019
485	1530.26	-0.829516	0.313305	-2.64763	0.00810584	0.0288862	Prr11	270906	ENSMUSG00000020493	2388.77	1675.46	1149.27	999.69
486	92.6009	-1.76981	0.540635	-3.27358	0.00106195	0.00600156	Smg8	74133	ENSMUSG00000020495	147.975	144.926	46.7914	34.8366
487	729.317	-1.20706	0.432648	-2.78995	0.00527165	0.0207664	Mrpl22	216767	ENSMUSG00000020514	903	1178	283	574
488	118.417	1.77225	0.540315	3.28003	0.00103795	0.00588952	Ppm1d	53892	ENSMUSG00000020525	58.3971	52.2177	127.177	230.36
489	8113.75	-1.55004	0.379429	-4.08519	4.404e-05	0.000501044	Znhit3	448850	ENSMUSG00000020526	11021.9	13594.6	2959.99	5046.03
490	1389.02	-1.51419	0.320717	-4.72126	2.3439e-06	4.87169e-05	Shmt1	20425	ENSMUSG00000020534	2630.64	1707.66	713.879	672.966
491	914.567	-1.68973	0.347384	-4.86414	1.14953e-06	2.78403e-05	Drg2	13495	ENSMUSG00000020537	1395	1456	355	489
492	224.802	2.19685	0.582805	3.76944	0.000163617	0.00143814	Tom1l1	71943	ENSMUSG00000020541	132.136	70.423	426.347	157.381
493	122.802	1.78509	0.57557	3.10143	0.00192586	0.00951156	Stxbp4	20913	ENSMUSG00000020546	91.3467	47.4303	197.867	108.153
494	573.06	-2.36818	0.406464	-5.82629	5.66731e-09	3.31405e-07	Bzw2	66912	ENSMUSG00000020547	788.721	1147.04	159.03	202.599
495	1340.11	-1.56104	0.379047	-4.11832	3.8164e-05	0.00044847	Twistnb	28071	ENSMUSG00000020561	1882.5	2191.03	502.677	815.188
496	43.8938	-1.88786	0.747705	-2.52487	0.0115741	0.0380609	Atp6v1c2	68775	ENSMUSG00000020566	88.1889	56.7667	13.0112	23.1415
497	1033.19	-1.49062	0.341985	-4.35874	1.30815e-05	0.000192487	Nampt	59027	ENSMUSG00000020572	1488.3	1621.2	462.931	591.776
498	25.1317	3.86163	1.20549	3.20337	0.0013583	0.00724128	Lpin1	14245	ENSMUSG00000020593	6.60679	0	56	36
499	266.883	1.08904	0.432619	2.51733	0.0118249	0.0385597	Trib2	217410	ENSMUSG00000020601	229	128	414	295
500	740.075	-1.02697	0.318668	-3.22269	0.00126995	0.00688425	Ubxn2a	217379	ENSMUSG00000020634	1067.99	907.033	483.551	498.652
501	29.0941	-3.21659	0.961777	-3.34443	0.000824523	0.00487969	Allc	NA	ENSMUSG00000020636	37	68	5	6
502	223.953	1.19489	0.439435	2.71915	0.00654505	0.0244432	Cmpk2	22169	ENSMUSG00000020638	170	113	367.94	240.867
503	343.857	1.33782	0.372419	3.59226	0.000327823	0.00240659	Pfn4	NA	ENSMUSG00000020639	230.23	172.662	530.338	432.181
504	472.39	3.55084	0.37233	9.53681	1.47289e-21	2.87216e-18	Id2	15902	ENSMUSG00000020644	83.7882	69	962.221	738.124
505	31.2836	-2.02448	0.844518	-2.3972	0.016521	0.0498679	Slc26a4	23985	ENSMUSG00000020651	46	55.5052	10	14
506	143.411	1.48706	0.530732	2.8019	0.00508027	0.0201745	Grhl1	195733	ENSMUSG00000020656	111.359	48.1926	242.06	171.088
507	23.3166	-7.94886	1.75289	-4.53472	5.76803e-06	9.90837e-05	Pomc	18976	ENSMUSG00000020660	65.447	32.682	0	0
508	2499.71	1.05952	0.347273	3.05098	0.00228094	0.010789	Rab10	19325	ENSMUSG00000020671	1884	1466	4090	2511
509	2873.91	-1.71653	0.308756	-5.55949	2.70559e-08	1.23625e-06	Ddx52	78394	ENSMUSG00000020677	4745	4267	1169	1451
510	4833.77	-0.901251	0.284802	-3.16449	0.00155357	0.00803554	Cdc27	217232	ENSMUSG00000020687	6850.18	5909.91	3553.73	3128.56
511	211.517	-1.42783	0.490847	-2.90892	0.0036268	0.0155635	Nle1	217011	ENSMUSG00000020692	291.863	304.376	88.5901	137.96
512	3385.26	-1.09308	0.288152	-3.79341	0.000148591	0.00133839	Tlk2	24086	ENSMUSG00000020694	5285.89	4284.2	2098.04	2085.99
513	71.6629	-2.08431	0.665826	-3.13042	0.00174558	0.00882869	Cct6b	12467	ENSMUSG00000020698	149	93	16	37
514	603.876	-0.951685	0.389096	-2.44589	0.0144497	0.0450083	Map3k3	26406	ENSMUSG00000020700	1080	690	325	413
515	1183.46	-1.5013	0.418895	-3.58395	0.000338437	0.00245283	Ftsj3	56095	ENSMUSG00000020706	1827.3	1974.34	399.672	697.993
516	676.845	-1.36169	0.339925	-4.00587	6.179e-05	0.00065665	Psmc5	19184	ENSMUSG00000020708	942	1039	369	372
517	520.48	-2.15011	0.345582	-6.22171	4.91763e-10	4.62503e-08	Psmd12	66997	ENSMUSG00000020720	881.888	853.382	178.477	196.473
518	405.449	1.40683	0.373366	3.76796	0.00016459	0.00144109	Slc9a3r1	26941	ENSMUSG00000020733	246	211	489	657
519	61.5048	-2.93087	0.825789	-3.54918	0.000386438	0.00272413	Nt5c	50773	ENSMUSG00000020736	95.2148	137.63	5	19
520	7960.89	-1.26789	0.366358	-3.4608	0.000538567	0.00352567	Sumo2	170930	ENSMUSG00000020738	10923.4	11938.1	3404.28	5687.5
521	708.392	-0.983275	0.370411	-2.65455	0.00794137	0.0284438	Pafah1b1	18472	ENSMUSG00000020745	791.377	830.928	664.461	434.783
522	102.222	-2.93508	0.565478	-5.19045	2.09784e-07	6.94318e-06	Galk1	14635	ENSMUSG00000020766	187	183	17	29
523	344.829	-1.35752	0.377993	-3.59138	0.000328929	0.00240986	Unk	217331	ENSMUSG00000020770	518.999	424.163	178	231
524	98.7997	-1.39571	0.554317	-2.51789	0.011806	0.0385093	Ten1	69535	ENSMUSG00000020778	140.921	122.614	57.4811	57.3918
525	70.321	1.68745	0.604596	2.79104	0.00525384	0.0207252	Ube2g1	67128	ENSMUSG00000020794	29.4914	27.6175	106.046	143.634
526	2685.07	-1.26124	0.393842	-3.2024	0.00136286	0.00725528	Ube2o	217342	ENSMUSG00000020802	3725	4182	1049	1941
527	71.3814	1.93288	0.657535	2.93959	0.00328649	0.0144324	Rhbdf2	NA	ENSMUSG00000020806	27	33	150	72
528	549.885	-1.12181	0.345795	-3.24413	0.0011781	0.00647323	Rabep1	54189	ENSMUSG00000020817	835.185	692.186	438.216	264.786
529	153.576	1.37046	0.501613	2.73211	0.00629308	0.0237062	Sec14l1	74136	ENSMUSG00000020823	113.169	69.2946	217.088	192.604
530	811.508	-1.6008	0.52945	-3.02351	0.0024986	0.0116112	Cpd	12874	ENSMUSG00000020841	988	917	317	574
531	343.385	-2.1256	0.386747	-5.49611	3.88268e-08	1.69189e-06	Timm22	56322	ENSMUSG00000020843	467.844	637.695	125.096	133.723
532	320.725	-5.29253	0.56806	-9.31685	1.19841e-20	1.93218e-17	Fam101b	76566	ENSMUSG00000020846	432.762	817.179	9.52202	21.3691
533	274.205	2.27435	0.439387	5.17619	2.26458e-07	7.28149e-06	Rph3al	380714	ENSMUSG00000020847	130.563	77.7986	463.635	355.59
534	825.9	-0.767454	0.317383	-2.41807	0.0156031	0.0477874	Prpf8	192159	ENSMUSG00000020850	1123.02	1013.53	575.207	616.173
535	2421.96	-1.92727	0.402375	-4.78975	1.66992e-06	3.69544e-05	Nme2	433968	ENSMUSG00000020857	3794.73	4018.17	651.608	1312.9
536	263.81	-1.08439	0.398345	-2.72224	0.00648415	0.024272	Spag9	70834	ENSMUSG00000020859	482.309	274.687	171.309	159.499
537	2043.33	-1.22819	0.360238	-3.40938	0.000651101	0.00408005	Luc7l3	67684	ENSMUSG00000020863	3113.67	2920.36	856.624	1466.64
538	1864.85	-0.938225	0.29818	-3.14651	0.00165231	0.00843417	Lrrc59	98238	ENSMUSG00000020869	2859.75	2206.09	1230.97	1260.9
539	507.072	1.51281	0.55034	2.74886	0.00598031	0.0228251	Cdc34-ps	NA	ENSMUSG00000020870	436.479	126.233	991.227	478.629
540	368.595	-2.29818	0.475579	-4.83238	1.34913e-06	3.15245e-05	Gucy2e	NA	ENSMUSG00000020890	473	746	93	149
541	61.9862	-1.84054	0.624561	-2.94694	0.00320941	0.0141822	Aloxe3	23801	ENSMUSG00000020892	100.084	84.0328	32.073	25.0557
542	148.214	2.2867	0.536316	4.26373	2.01046e-05	0.000268203	Krt12	268482	ENSMUSG00000020912	73	33	296	185
543	4541.81	-1.06288	0.310473	-3.42342	0.000618385	0.00392202	Top2a	21973	ENSMUSG00000020914	7920.63	5982.74	2537.71	2655.21
544	621.298	-1.15239	0.335788	-3.43191	0.000599348	0.0038346	Kat2a	14534	ENSMUSG00000020918	921.888	835	345.674	405.851
545	1333.75	-1.62492	0.330224	-4.92066	8.62533e-07	2.2225e-05	Lsm12	268490	ENSMUSG00000020922	2010.78	1834.26	708.576	644.529
546	103.23	-2.16335	0.578758	-3.73792	0.000185552	0.00155583	Eftud2	20624	ENSMUSG00000020929	103.389	210.532	31.2563	52.7721
547	1421.62	-0.923406	0.329621	-2.80141	0.00508791	0.0201904	Strn3	94186	ENSMUSG00000020954	1874.48	1931.24	834.826	1074.7
548	256.703	-1.06672	0.437714	-2.43703	0.0148083	0.0458509	Ap4s1	11782	ENSMUSG00000020955	340.26	368.444	123.957	199.315
549	306.756	1.12109	0.415955	2.69521	0.00703446	0.0258266	Ston2	108800	ENSMUSG00000020961	230.602	148.139	526.601	345.424
550	351.736	-3.52355	0.558557	-6.3083	2.82118e-10	3.00158e-08	Dnaaf2	109065	ENSMUSG00000020973	686.641	641.075	23.2587	86.038
551	7813.86	0.965429	0.335084	2.88116	0.00396217	0.0166296	Klhdc2	69554	ENSMUSG00000020978	6546.68	4449.66	12108.4	8069.65
552	2067.79	-2.34607	0.470675	-4.98448	6.21273e-07	1.69774e-05	L2hgdh	217666	ENSMUSG00000020988	2845.01	4126.59	382.729	935.461
553	286.424	-1.25293	0.382658	-3.27428	0.00105931	0.00599266	Trappc6b	78232	ENSMUSG00000020993	454.106	376.665	151.331	179.051
554	59.0724	2.48504	0.736458	3.37432	0.000739987	0.00448796	Npas3	27386	ENSMUSG00000021010	29	9.08148	119.924	76
555	1734.88	-2.30507	0.400587	-5.75422	8.70404e-09	4.61191e-07	Polr2h	245841	ENSMUSG00000021018	2682.07	3178.64	397.326	739.108
556	2230.66	-2.08088	0.427358	-4.86918	1.12064e-06	2.72576e-05	Psma6	26443	ENSMUSG00000021024	3497.13	3878.02	506	1152
557	489.817	-1.86061	0.352684	-5.27557	1.32347e-07	4.74182e-06	Mbip	217588	ENSMUSG00000021028	827.977	749.115	185.02	227
558	125.921	-2.00265	0.516393	-3.87815	0.000105254	0.00100245	Slirp	380773	ENSMUSG00000021040	215.119	171.039	42.3742	62.2948
559	132.391	-1.99885	0.510484	-3.9156	9.01793e-05	0.000884242	Mthfd1	108156	ENSMUSG00000021048	200.079	230.777	41.2708	61.6853
560	1137.91	-1.88402	0.523358	-3.59987	0.000318376	0.00234849	Sgpp1	81535	ENSMUSG00000021054	1353.37	2242.2	242.295	697.563
561	331.792	1.45043	0.453799	3.19621	0.00139248	0.00739494	Esr2	13983	ENSMUSG00000021055	257.363	116.643	564.55	385.48
562	395.909	1.11893	0.392568	2.85029	0.00436799	0.0179262	Atl1	73991	ENSMUSG00000021066	269.456	243.723	648.515	409.946
563	3431.31	-1.16919	0.365725	-3.19691	0.00138908	0.00738443	Papola	18789	ENSMUSG00000021111	5080.88	4950.85	1624.16	2267.37
564	2018.33	1.22626	0.343793	3.56687	0.000361273	0.00257896	Mpp5	56217	ENSMUSG00000021112	1374.48	1119.89	3390.59	2132.91
565	221.479	-2.17551	0.539702	-4.03096	5.55503e-05	0.000598226	Vrk1	22367	ENSMUSG00000021115	263.305	462.575	52.6503	102.548
566	4203.61	-1.42423	0.328634	-4.3338	1.46558e-05	0.000209906	Eif2s1	13665	ENSMUSG00000021116	6297.35	6241.76	1837.91	2600.34
567	95.4851	2.17771	0.549902	3.96019	7.48907e-05	0.000761457	Rdh12	77974	ENSMUSG00000021123	43.7406	29.434	132.998	164.566
568	233.466	-2.25466	0.501178	-4.49872	6.83651e-06	0.000113299	4933426M11Rik	217684	ENSMUSG00000021133	324.821	455.281	54.4924	102.879
569	4837.45	-0.86418	0.298607	-2.89404	0.00380326	0.0161185	Srsf5	NA	ENSMUSG00000021134	6228.47	6391.4	3005.04	3791.6
570	4141.3	-1.40494	0.325667	-4.31406	1.60287e-05	0.000224163	Gtpbp4	69237	ENSMUSG00000021149	6582.83	5781.29	1816.35	2600.07
571	886.642	-1.88465	0.35819	-5.26161	1.42803e-07	5.00519e-06	Psmc1	19179	ENSMUSG00000021178	1263.41	1566.79	334.13	401.772
572	601.54	-1.80051	0.401446	-4.48506	7.28928e-06	0.0001194	Atxn3	110616	ENSMUSG00000021189	785.825	1068.64	231.713	296.38
573	148.65	-2.04096	0.48062	-4.24652	2.17119e-05	0.000287945	Otub2	68149	ENSMUSG00000021203	307	196	49.3498	62.9608
574	600.772	1.47071	0.443744	3.31431	0.000918687	0.00534448	Net1	56349	ENSMUSG00000021215	458.725	212.033	1092.81	633.287
575	122.133	1.83683	0.624124	2.94306	0.0032499	0.0143126	Tubal3	238463	ENSMUSG00000021216	74.4724	37.7385	273.786	99.9301
576	300.136	1.53779	0.555898	2.76632	0.00566927	0.0218672	Acot3	171281	ENSMUSG00000021228	250	76	613.279	284.74
577	88.3605	-2.27845	0.552931	-4.12068	3.77757e-05	0.000446425	Isca2	74316	ENSMUSG00000021241	174.504	128.193	32.2915	27.475
578	938.23	-1.14045	0.333007	-3.42472	0.00061544	0.00391316	Npc2	67963	ENSMUSG00000021242	1260.31	1372.6	532.272	608.139
579	129.27	-2.14044	0.502817	-4.2569	2.07279e-05	0.000275542	Mlh3	NA	ENSMUSG00000021245	274.483	165.615	42.3492	51.1892
580	150.751	2.25779	0.484529	4.65977	3.16571e-06	6.13886e-05	Tgfb3	21809	ENSMUSG00000021253	55	52	295	192
581	55.9769	-2.58895	0.691706	-3.74285	0.000181947	0.00153472	Gpatch2l	70373	ENSMUSG00000021254	101.563	95.3204	11.4298	20.1761
582	247.09	0.951344	0.397017	2.39623	0.0165646	0.0499594	Angel1	68737	ENSMUSG00000021257	210	144	316	311
583	45.9891	-3.93555	0.805607	-4.88519	1.03328e-06	2.5743e-05	Cinp	67236	ENSMUSG00000021276	83.9029	92.0988	5.95385	5.42153
584	2882.24	-0.971765	0.334776	-2.90273	0.00369921	0.0157902	Eif5	217869	ENSMUSG00000021282	4452.23	3440.66	2301.7	1499.62
585	1177.62	2.10315	0.452058	4.6524	3.28087e-06	6.3361e-05	Zfyve21	68520	ENSMUSG00000021286	675.794	264.74	2351.82	1384.23
586	28.1474	3.1528	0.972914	3.24058	0.00119289	0.0065481	Gng4	14706	ENSMUSG00000021303	9.01459	3.00673	62.1895	37.1879
587	784.084	1.63197	0.439069	3.71689	0.000201687	0.00165193	Lrrc16a	68732	ENSMUSG00000021338	566.604	273.159	1471.76	764.198
588	73.3885	-2.98016	0.741942	-4.0167	5.90194e-05	0.000631967	Mrs2	380836	ENSMUSG00000021339	137	130	6	26
589	23.0529	-3.80441	1.14744	-3.31556	0.000914585	0.00532611	Prl7b1	75596	ENSMUSG00000021347	24	61	3	3
590	2177.8	1.52605	0.374213	4.07801	4.54223e-05	0.000512482	Tmem14c	66154	ENSMUSG00000021361	1535	815	3762	2558
591	567.914	2.47229	0.549017	4.50313	6.69608e-06	0.000111299	Nedd9	18003	ENSMUSG00000021365	298	74	1177	704
592	851.341	1.66822	0.444311	3.75462	0.000173605	0.00148997	Hivep1	110521	ENSMUSG00000021366	554.895	299.43	1718.25	816.009
593	687.626	1.41779	0.363703	3.8982	9.69092e-05	0.000938813	Mcur1	76137	ENSMUSG00000021371	462.652	315.336	1157.19	796.935
594	203.62	1.57828	0.451154	3.49832	0.000468193	0.0031622	Id4	15904	ENSMUSG00000021379	141	73	295	300
595	343.125	-1.27705	0.437181	-2.92111	0.00348792	0.0151054	Cenpp	66336	ENSMUSG00000021391	469.26	519.759	140.333	249.9
596	17252.7	1.84267	0.307022	6.00173	1.95223e-09	1.41237e-07	Spin1	20729	ENSMUSG00000021395	9586.07	6084.85	27298	25292.8
597	850.884	-1.31207	0.49607	-2.64493	0.0081707	0.0290271	Prpf4b	19134	ENSMUSG00000021413	726.868	1681.58	368.681	579.573
598	105.541	2.73694	0.685284	3.99387	6.50032e-05	0.000684352	Fam217a	71864	ENSMUSG00000021414	33	23.6896	280.98	78.9426
599	789.808	-1.46422	0.429657	-3.40787	0.000654723	0.00409148	Rpp40	208366	ENSMUSG00000021418	1328.23	1155.81	303.293	438.64
600	873.721	0.931403	0.34249	2.7195	0.00653801	0.024425	Fars2	69955	ENSMUSG00000021420	779.665	473.432	1139.81	1096.45
601	101.885	1.56825	0.54283	2.88902	0.00386446	0.0162862	Gadd45g	23882	ENSMUSG00000021453	67	40	124	173
602	809.487	-1.38619	0.381491	-3.63363	0.000279465	0.00212949	Prelid1	66494	ENSMUSG00000021486	1221.67	1174.75	324.672	546.902
603	582.045	-0.861641	0.344066	-2.50429	0.0122698	0.039644	Ddx41	72935	ENSMUSG00000021494	919	639	380	425
604	289.949	-2.45734	0.396304	-6.20065	5.623e-10	5.15944e-08	Txndc15	69672	ENSMUSG00000021497	500	503	79	95
605	432.812	1.74055	0.430912	4.03923	5.3627e-05	0.000584203	Slc25a48	328258	ENSMUSG00000021509	246.437	167.651	856.071	446.85
606	60.1028	-2.4428	0.78	-3.1318	0.00173739	0.00879687	Zfp369	170936	ENSMUSG00000021514	66.3479	96.8798	35	10.058
607	240.224	-1.70919	0.55453	-3.08224	0.00205451	0.00998158	Uqcrb	67530	ENSMUSG00000021520	232.794	493.933	78	141.87
608	1027.71	1.42847	0.381503	3.74433	0.000180876	0.00153026	Cetn3	12626	ENSMUSG00000021537	702	455	1839	1092
609	203.283	-2.93405	0.493406	-5.94651	2.73924e-09	1.79739e-07	Ccnh	66671	ENSMUSG00000021548	287.555	512.881	40.5153	43.4043
610	635.528	-1.09558	0.32637	-3.35687	0.000788308	0.00471731	2210016F16Rik	70153	ENSMUSG00000021550	956.415	825.825	414.682	375.13
611	1433.75	1.26151	0.339401	3.71688	0.000201698	0.00165193	Gkap1	56278	ENSMUSG00000021552	1015.01	732.967	2338.76	1613.57
612	34.9317	2.37864	0.857633	2.77349	0.00554582	0.0215234	Tppp	72948	ENSMUSG00000021573	23	7	43	48
613	103.649	-2.41353	0.645825	-3.73712	0.000186138	0.00155842	Pdcd6	18570	ENSMUSG00000021576	110.769	235.883	40.5077	23.362
614	143.049	1.72143	0.588957	2.92284	0.0034686	0.015039	Glrx	93692	ENSMUSG00000021591	96	44	300.597	128.998
615	860.689	1.77312	0.345917	5.12587	2.96172e-07	9.13696e-06	Arsk	77041	ENSMUSG00000021592	409	390	1097	1493
616	37.1278	-2.64306	0.800537	-3.30161	0.000961329	0.00554637	Mrpl36	94066	ENSMUSG00000021607	60	70.1302	10.5585	9.06802
617	30.0701	-4.61	1.20736	-3.81826	0.000134397	0.00123273	Zcchc9	NA	ENSMUSG00000021621	81.6252	36.4783	3.19519	2.45758
618	914.036	-1.27448	0.41683	-3.05756	0.00223148	0.0106055	Slc30a5	69048	ENSMUSG00000021629	1221	1411	355	683
619	203.22	-2.1615	0.510267	-4.23601	2.27529e-05	0.00029878	Gtf2h2	23894	ENSMUSG00000021639	279.53	480.13	51.0939	75.9028
620	107.801	1.51997	0.50277	3.02319	0.00250128	0.0116157	Ptcd2	68927	ENSMUSG00000021650	64	51	171	141
621	1430.28	-1.51947	0.350573	-4.33425	1.46258e-05	0.000209741	Hexb	15212	ENSMUSG00000021665	2160.8	2176.27	577.008	861.553
622	1332.85	1.49384	0.490252	3.04709	0.0023107	0.0109024	Iqgap2	544963	ENSMUSG00000021676	973	494	2828	1025.99
623	2553.65	-1.34905	0.356943	-3.77945	0.000157176	0.00139787	Aggf1	66549	ENSMUSG00000021681	3435	4024	1126	1673
624	305.343	1.52863	0.452605	3.37741	0.000731713	0.00444463	Ap3b1	11774	ENSMUSG00000021686	191	134.87	586.931	299.954
625	1630.36	1.17617	0.309619	3.79876	0.000145422	0.00131615	Scamp1	107767	ENSMUSG00000021687	1162.92	828.671	2458.76	2133.05
626	2529.42	-2.62536	0.49922	-5.25893	1.44899e-07	5.06295e-06	Jmy	57748	ENSMUSG00000021690	3684.34	5115.82	346.288	1020
627	1424.01	-1.83209	0.368502	-4.97173	6.63565e-07	1.78735e-05	Dimt1	66254	ENSMUSG00000021692	2133.17	2395.77	473.241	740.51
628	335.016	1.91395	0.467871	4.09077	4.29951e-05	0.000492132	Elovl7	74559	ENSMUSG00000021696	182.14	111.381	698.127	337.79
629	577.628	1.64861	0.414382	3.97847	6.93601e-05	0.000717827	Plk2	20620	ENSMUSG00000021701	401	187	978	732
630	87.0767	-1.47135	0.605526	-2.42987	0.0151042	0.0464993	Serinc5	218442	ENSMUSG00000021703	96	161	52	38
631	388.648	-0.993689	0.376497	-2.6393	0.00830775	0.0293922	Trappc13	66975	ENSMUSG00000021711	473.134	549.987	275.687	244.952
632	388.485	-0.957411	0.376215	-2.54485	0.0109325	0.0364072	Parp8	52552	ENSMUSG00000021725	486	558	279	236
633	706.43	-1.97605	0.378945	-5.2146	1.84212e-07	6.1731e-06	Mrps30	59054	ENSMUSG00000021731	1145.85	1157.39	214.837	341.77
634	95.1811	2.1186	0.639873	3.31097	0.000929732	0.00539206	Fgf10	14165	ENSMUSG00000021732	31.2195	33.3681	210.16	113.253
635	1371.07	-1.59396	0.337781	-4.71891	2.3711e-06	4.91014e-05	Atxn7	246103	ENSMUSG00000021738	1883.45	2301.21	707.323	622.586
636	102.875	1.7378	0.567213	3.06375	0.00218584	0.0104363	4930452B06Rik	74430	ENSMUSG00000021747	70	30	168	141
637	33.0955	2.82603	1.17472	2.4057	0.0161414	0.0490105	Vdac2	22334	ENSMUSG00000021771	2.92572	14.284	73.2642	14.016
638	809.166	-1.11394	0.346141	-3.21816	0.00129017	0.0069636	Nkiras1	NA	ENSMUSG00000021772	896.739	1010.81	528.657	647.973
639	1009.19	-1.43268	0.338764	-4.22915	2.34573e-05	0.000304999	Ube2e1	22194	ENSMUSG00000021774	1358.91	1601.32	558.445	516.751
640	513.168	-1.72683	0.395225	-4.36924	1.24679e-05	0.000184662	Nr1d2	353187	ENSMUSG00000021775	666	919	211	255
641	36.2672	-2.0099	0.793171	-2.53401	0.0112765	0.0372998	Glud1	14661	ENSMUSG00000021794	51.9907	61.9476	11.9987	17.2351
642	1873.85	1.03754	0.306065	3.38992	0.000699126	0.00428357	2700060E02Rik	68045	ENSMUSG00000021807	1396.03	1134.75	2717.74	2200.6
643	812.592	-1.2041	0.319622	-3.76727	0.000165043	0.00144281	Ecd	70601	ENSMUSG00000021810	1324.06	1019.1	501.047	458.408
644	481.982	1.57989	0.52717	2.99692	0.00272719	0.0124662	Camk2g	12325	ENSMUSG00000021820	404.841	111.895	842.915	568.026
645	140.084	1.25323	0.464322	2.69905	0.00695377	0.0255969	Vcl	22330	ENSMUSG00000021823	87.6315	82.2218	216.2	168.872
646	1795.26	1.65847	0.405282	4.09214	4.27405e-05	0.000489715	Ap3m1	55946	ENSMUSG00000021824	1006.37	685.778	3254.3	2160.85
647	1035.18	1.26177	0.370076	3.4095	0.000650827	0.00408005	Txndc16	70561	ENSMUSG00000021830	861.778	469.797	1573.4	1162.12
648	928.306	-1.03921	0.319676	-3.25082	0.00115072	0.00636616	Mapk1ip1l	NA	ENSMUSG00000021840	1263.94	1290.45	592.145	591.817
649	341.459	1.99599	0.380792	5.24168	1.59118e-07	5.4376e-06	Ppif	105675	ENSMUSG00000021868	130	150	547	514
650	2504.62	-2.21994	0.360365	-6.16027	7.26223e-10	6.39545e-08	Slmap	83997	ENSMUSG00000021870	3571.48	4751.58	653.999	1117
651	667.299	-1.05081	0.430988	-2.43814	0.0147632	0.0457365	Eaf1	74427	ENSMUSG00000021890	1029.58	827.507	270.713	571.531
652	767.949	-1.33842	0.323451	-4.13795	3.50422e-05	0.000419391	Mettl6	67011	ENSMUSG00000021891	1257	1014	458	391
653	227.34	-1.67001	0.445544	-3.74824	0.000178078	0.00151913	Arhgef3	71704	ENSMUSG00000021895	298	402	118	94
654	689.915	-2.51992	0.38396	-6.56298	5.27446e-11	7.83258e-09	Dph3	105638	ENSMUSG00000021905	1160.39	1216.84	149.708	255.388
655	875.409	-1.21907	0.350836	-3.47476	0.000511318	0.00339056	Parg	26430	ENSMUSG00000021911	1143.44	1330.49	435.858	602.766
656	6417.26	1.08138	0.37322	2.89743	0.00376235	0.0160173	Kpna3	16648	ENSMUSG00000021929	5374	3224	10788	6246
657	323.993	-1.71061	0.444773	-3.84602	0.000120053	0.00112255	Spryd7	66674	ENSMUSG00000021930	425.412	577.973	115.329	180.022
658	35.8243	-6.17768	1.01077	-6.11182	9.84987e-10	8.05548e-08	Rnaseh2b	67153	ENSMUSG00000021932	28.0059	27.4174	3.31838	2.15264
659	2799.18	1.11329	0.314595	3.5388	0.000401946	0.00281587	Mapk8	26419	ENSMUSG00000021936	1966.06	1642.38	4395.14	3165.84
660	3142.71	-1.22917	0.315506	-3.89588	9.78415e-05	0.000944601	Ctsb	13030	ENSMUSG00000021939	4528.33	4493.23	1603.13	2053.27
661	1233.35	-1.01033	0.320632	-3.15104	0.00162688	0.00833831	Zmym2	76007	ENSMUSG00000021945	1629.45	1736.64	758.725	833.704
662	1054.8	-2.08796	0.322638	-6.47153	9.70148e-11	1.33526e-08	Prkcd	18753	ENSMUSG00000021948	2041.91	1610.48	350.16	403.855
663	332.234	-2.31907	0.471341	-4.92015	8.64763e-07	2.22317e-05	N6amt2	68043	ENSMUSG00000021951	493	627	72	144
664	152.788	-1.51205	0.567681	-2.66357	0.00773175	0.0278788	Tkt	21881	ENSMUSG00000021957	158.151	341.037	63.1474	75.7036
665	906.918	1.18162	0.400398	2.9511	0.00316642	0.0140307	Dcp1a	75901	ENSMUSG00000021962	714	443	1586	875
666	1852.92	-1.29758	0.332098	-3.90723	9.33613e-05	0.00090991	Ska3	219114	ENSMUSG00000021965	3443.3	2054.76	1104.5	985.863
667	1468.38	-1.56331	0.391485	-3.99329	6.51638e-05	0.000685404	Zdhhc20	75965	ENSMUSG00000021969	1739.46	2679.38	625.693	817.769
668	475.969	1.42221	0.358176	3.97069	7.16657e-05	0.000731963	Micu2	68514	ENSMUSG00000021973	312	224	755	598
669	375.377	1.21739	0.453808	2.68261	0.00730505	0.0266533	Fgf9	14180	ENSMUSG00000021974	276.957	190.561	662.3	349.078
670	222.015	-1.20307	0.415848	-2.89305	0.00381516	0.016146	Ints9	210925	ENSMUSG00000021975	390	254	126	136
671	620.888	-1.19251	0.36475	-3.26941	0.00107773	0.0060847	Cab39l	69008	ENSMUSG00000021981	879	888	304	431
672	46.3676	2.27353	0.718231	3.16546	0.0015484	0.00802803	Spata13	219140	ENSMUSG00000021990	20.7211	14.0609	67.9996	70.9996
673	129.414	1.4407	0.57204	2.51853	0.0117847	0.0384621	Cacna2d3	12294	ENSMUSG00000021991	103	44	239	131
674	424.578	1.82759	0.529847	3.44929	0.000562071	0.00364991	Mipep	70478	ENSMUSG00000021993	269	124	946	352
675	657.608	3.09781	0.430462	7.19649	6.1781e-13	1.88449e-10	Lcp1	NA	ENSMUSG00000021998	251.206	139.975	1072.96	604.539
676	96.6983	2.60143	0.610845	4.25875	2.05578e-05	0.000273603	Cpb2	56373	ENSMUSG00000021999	36	21	218	107
677	3915.76	-1.05614	0.332556	-3.17583	0.00149407	0.00779568	Nufip1	27275	ENSMUSG00000022009	5560.69	5284.3	2006.94	2937.36
678	1322.29	1.58634	0.347477	4.5653	4.98777e-06	8.91496e-05	Tsc22d1	21807	ENSMUSG00000022010	963.129	591.896	1931.75	1490.19
679	373.992	1.49611	0.439732	3.40233	0.000668129	0.00414769	Enox1	239188	ENSMUSG00000022012	245	162	709	371
680	986.464	-2.79687	0.442276	-6.32381	2.55191e-10	2.7962e-08	Dnajc15	66148	ENSMUSG00000022013	1443	2030	161	323
681	149.105	1.82969	0.548334	3.33682	0.00084742	0.00500042	Rgcc	66214	ENSMUSG00000022018	83	53	144	309
682	568.113	1.98015	0.507693	3.90029	9.60789e-05	0.000933172	Tdrd3	219249	ENSMUSG00000022019	346	143	1218	535.999
683	644.658	-1.44601	0.368582	-3.92317	8.73922e-05	0.000862157	Wbp4	22380	ENSMUSG00000022023	838.531	1073.02	366.198	309
684	6201.1	-1.62586	0.358821	-4.53113	5.86702e-06	0.000100204	Sugt1	67955	ENSMUSG00000022024	8414	10578	2389	3515
685	45.5943	2.04461	0.817702	2.50044	0.012404	0.0400434	Lect1	16840	ENSMUSG00000022025	25	9	52.9999	100
686	1873.5	-0.759618	0.315576	-2.40708	0.0160804	0.0488911	Pbk	52033	ENSMUSG00000022033	2344	2459	1483.99	1233
687	2042.37	-2.37705	0.326714	-7.27563	3.44817e-13	1.21613e-10	Ccdc25	67179	ENSMUSG00000022035	3918.42	3149.71	539.54	743.327
688	3231.62	-1.23067	0.299273	-4.11221	3.91885e-05	0.000458479	Ppp2r2a	71978	ENSMUSG00000022052	5198.91	4157.93	1728.98	2029.94
689	64.976	1.99909	0.718566	2.78205	0.00540169	0.0211239	Ebf2	13592	ENSMUSG00000022053	44.7115	13	120	75
690	54.8045	-1.74511	0.659266	-2.64705	0.00811967	0.0289172	Tnfrsf10b	21933	ENSMUSG00000022074	81.0556	90.7496	21.7601	27.2914
691	66.1818	2.24437	0.738535	3.03895	0.00237408	0.0111595	Pdlim2	213019	ENSMUSG00000022090	42.0059	7.03653	102.779	132.632
692	117.796	-1.24643	0.487777	-2.55532	0.010609	0.0356161	Fam160b2	239170	ENSMUSG00000022095	168.237	170.611	64.631	71.3416
693	177.078	1.65783	0.438136	3.78382	0.000154438	0.00137676	Itm2b	16432	ENSMUSG00000022108	99	77	295	230
694	2200.87	-1.00348	0.299947	-3.34551	0.000821322	0.00486647	Med4	67381	ENSMUSG00000022109	3473	2600	1374	1482
695	51.2899	2.79605	0.713796	3.91716	8.95982e-05	0.000879874	Ednrb	NA	ENSMUSG00000022122	18.3178	9.31257	95.2094	80.11
696	226.739	2.2192	0.601365	3.69028	0.00022401	0.00179558	Scel	64929	ENSMUSG00000022123	132	39	508	223
697	4292.18	0.947059	0.311611	3.03924	0.00237175	0.0111532	Tgds	76355	ENSMUSG00000022130	3486	2583	6300	4734
698	980.599	-1.27508	0.412408	-3.09178	0.00198958	0.00972052	Nup155	170762	ENSMUSG00000022142	1270	1549	392	721
699	676.979	1.60242	0.45982	3.48489	0.000492331	0.00329564	Dab2	13132	ENSMUSG00000022150	354.401	240.433	1683.55	670.79
700	254.796	-1.7515	0.409711	-4.27496	1.91174e-05	0.000258084	Ajuba	16475	ENSMUSG00000022178	450.43	361.159	96.4155	131.19
701	284.209	-2.08682	0.397262	-5.253	1.49641e-07	5.18053e-06	Acin1	56215	ENSMUSG00000022185	558.236	299.813	137.013	105.956
702	155.698	1.80793	0.51996	3.47705	0.000506959	0.00336561	Oxct1	67041	ENSMUSG00000022186	82	59	287	179
703	1234.44	-1.25089	0.344108	-3.63517	0.000277792	0.00212122	Psmb5	19173	ENSMUSG00000022193	1733.86	1810.87	595.269	829.453
704	215.045	1.13778	0.419472	2.71241	0.00667949	0.0248139	Pdzd2	68070	ENSMUSG00000022197	174.83	119.799	308.641	238.198
705	6930.37	1.12671	0.297291	3.7899	0.000150705	0.00135096	Golph3	66629	ENSMUSG00000022200	4988.17	3997.52	10347.7	8202.74
706	91.4235	-3.53539	0.634311	-5.57359	2.49539e-08	1.14951e-06	Psme1	19186	ENSMUSG00000022216	166.576	268	8	15
707	30.0758	-3.97115	1.0478	-3.78999	0.000150656	0.00135096	Zscan26	432731	ENSMUSG00000022228	74.4107	43.9134	1.1875	5.79103
708	554.311	1.10587	0.412387	2.68164	0.00732627	0.0266896	Sema5a	20356	ENSMUSG00000022231	471.941	264	920.814	557.931
709	324.974	-2.17789	0.382059	-5.7004	1.1953e-08	6.13189e-07	Tars	110960	ENSMUSG00000022241	564	528	103	126
710	875.079	1.16124	0.360285	3.22312	0.00126802	0.00688158	Rai14	NA	ENSMUSG00000022246	694	433	1378	983
711	689.443	-1.37531	0.329212	-4.17758	2.94627e-05	0.000369965	Brix1	67832	ENSMUSG00000022247	1024.86	1001.34	360.348	391.508
712	765.385	-1.0188	0.327464	-3.11117	0.0018635	0.00927311	Mtdh	67154	ENSMUSG00000022255	1169.62	916.487	545.679	454.806
713	239.787	1.40947	0.509009	2.76904	0.00562213	0.0217448	Trio	223435	ENSMUSG00000022263	173	101	473	209
714	126.376	1.26014	0.515892	2.44264	0.0145802	0.0453284	Ank	11732	ENSMUSG00000022265	94	77	185	122
715	1288.05	0.923619	0.364228	2.53583	0.0112182	0.0371722	Rnf19a	30945	ENSMUSG00000022280	1187	673	1918	1374.99
716	2122.44	-1.04834	0.381516	-2.74782	0.00599932	0.0228667	Pabpc1	18458	ENSMUSG00000022283	2628.95	3120.52	1008	1713.56
717	2391.14	1.52705	0.453285	3.36886	0.000754797	0.00455786	Ywhaz	102641764	ENSMUSG00000022285	1652.28	917.621	4752.7	2101.21
718	46.3571	-2.41829	0.737135	-3.28066	0.00103563	0.00587936	Grhl2	252973	ENSMUSG00000022286	83.5135	105.751	5.23973	28.5374
719	1128.06	-2.11256	0.384912	-5.48842	4.05545e-08	1.74154e-06	Dcaf13	223499	ENSMUSG00000022300	1768	1964	305.5	517.5
720	78.595	2.74777	0.621095	4.42407	9.686e-06	0.000150919	Dpys	NA	ENSMUSG00000022304	23	21	163	91
721	3424.63	-1.88273	0.330264	-5.70068	1.19331e-08	6.13189e-07	Eif3h	68135	ENSMUSG00000022312	5559	5464	1173	1672
722	1621.68	-2.08276	0.37969	-5.48542	4.12478e-08	1.75008e-06	Utp23	78581	ENSMUSG00000022313	2543.78	2355.23	504.612	795.644
723	181.87	-1.72602	0.529538	-3.25948	0.00111617	0.00624356	Pop1	67724	ENSMUSG00000022325	195.179	328.986	91.9532	79.1693
724	1599.57	-2.03568	0.466157	-4.36694	1.25997e-05	0.000186126	Eif3e	16341	ENSMUSG00000022336	2124.03	3062.41	363.477	854.627
725	3281.55	0.920351	0.329908	2.78972	0.00527533	0.0207665	Eny2	223527	ENSMUSG00000022338	2365.8	2283.28	5018.41	3368.55
726	143.833	-1.20659	0.472266	-2.5549	0.0106218	0.0356353	Myc	17869	ENSMUSG00000022346	249	163	80	91
727	71.8783	1.91051	0.622927	3.06699	0.00216225	0.0103456	A1bg	117586	ENSMUSG00000022347	40	23	136	86
728	76.3497	-1.87601	0.669457	-2.80229	0.00507411	0.0201571	Sqle	20775	ENSMUSG00000022351	75.4571	145.89	40.1504	28.2241
729	380.419	1.07702	0.396318	2.71758	0.00657615	0.0245417	Mtss1	211401	ENSMUSG00000022353	308	201	600	408
730	257.396	-1.07124	0.426036	-2.51443	0.0119224	0.0387659	Ndufb9	66218	ENSMUSG00000022354	316	390	140	184
731	598.039	-1.6721	0.477582	-3.50118	0.000463198	0.00313596	Wdyhv1	76773	ENSMUSG00000022359	770	1068	169	386
732	152.166	-1.54196	0.529429	-2.9125	0.00358547	0.0154213	Derl1	67819	ENSMUSG00000022365	214	247	50	101
733	1553.44	1.02682	0.39794	2.58033	0.00987059	0.0336828	Asap1	13196	ENSMUSG00000022377	1296	778	2432	1645
734	48.9488	2.75496	0.74707	3.68769	0.000226298	0.0018075	Ppara	NA	ENSMUSG00000022383	25.4951	6	74.343	85.2568
735	396.534	-1.07627	0.412694	-2.60792	0.0091094	0.0316334	Tef	21685	ENSMUSG00000022389	654	443	173	347
736	150.394	1.52864	0.464378	3.2918	0.00099547	0.00568279	Zc3h7b	20286	ENSMUSG00000022390	90	70	253	183
737	1825.25	-0.841293	0.347698	-2.41961	0.0155373	0.0476247	Adsl	11564	ENSMUSG00000022407	2919.43	1831.98	1298.02	1283.58
738	1604.89	1.53611	0.358526	4.28451	1.83139e-05	0.000249928	Deptor	97998	ENSMUSG00000022419	1060.11	692.05	2630.71	1875.51
739	5609.54	-1.58006	0.359749	-4.39211	1.12257e-05	0.000170516	Tomm22	223696	ENSMUSG00000022427	8591	8532.99	2042	3448.99
740	427.573	1.82356	0.497951	3.66213	0.000250131	0.00195768	Efcab6	77627	ENSMUSG00000022441	292	110	838	457
741	131.056	-1.30632	0.472974	-2.76194	0.00574593	0.0221175	Smdt1	69029	ENSMUSG00000022452	222.744	158.91	70.0138	79.4233
742	2082.16	-1.20099	0.296389	-4.05207	5.07668e-05	0.00056062	Rpap3	71919	ENSMUSG00000022466	3235.15	2741.1	1312.28	1150.18
743	1025.48	-1.55143	0.426631	-3.63647	0.000276401	0.00211202	Pmm1	29858	ENSMUSG00000022474	1457.83	1681.83	334.481	663.687
744	63.9686	2.71351	0.665429	4.07785	4.5455e-05	0.000512482	Nckap1l	105855	ENSMUSG00000022488	20	15	138	79
745	101.56	1.60967	0.509885	3.15693	0.00159442	0.00818682	Pde1b	18574	ENSMUSG00000022489	54	49	145	153
746	71.1867	-2.54853	0.73342	-3.47486	0.000511111	0.00339056	Nubp1	26425	ENSMUSG00000022503	77.1134	178.428	12.9361	25.9999
747	285.355	1.00034	0.407231	2.45645	0.0140317	0.0439771	Emp2	13731	ENSMUSG00000022505	234.995	160.494	435.992	306.527
748	110.497	1.9718	0.707686	2.78626	0.00533203	0.0209312	Trp63	22061	ENSMUSG00000022510	60.9999	34.169	276.693	64.6827
749	92.9819	2.98258	0.630412	4.73116	2.23245e-06	4.69573e-05	Hes1	15205	ENSMUSG00000022528	16	27	203	113
750	582.267	-0.961452	0.372436	-2.58152	0.00983649	0.0336306	Zfp263	NA	ENSMUSG00000022529	888.209	696.68	316.769	448.985
751	2520.66	-1.14627	0.29012	-3.95103	7.7817e-05	0.000786956	Lsg1	224092	ENSMUSG00000022538	3882.23	3240.05	1521.78	1550
752	335.664	1.39401	0.397097	3.51049	0.000447284	0.00305757	Ercc4	50505	ENSMUSG00000022545	248.076	140.985	460.007	482.391
753	124.195	1.26304	0.498972	2.53129	0.0113644	0.0375245	Maf1	NA	ENSMUSG00000022553	66.9317	95	157	156.607
754	186.587	-1.47285	0.525064	-2.80508	0.00503047	0.0200402	Hgh1	59053	ENSMUSG00000022554	217.176	335.317	67.942	124.228
755	173.814	1.2312	0.435666	2.82603	0.00471291	0.0190781	Dgat1	13350	ENSMUSG00000022555	114.753	95.7024	210.396	273.087
756	287.596	1.569	0.39813	3.94093	8.11668e-05	0.000813542	Grina	66168	ENSMUSG00000022564	180	121	377	461
757	236.069	0.995009	0.410693	2.42275	0.0154034	0.0472912	Pycrl	66194	ENSMUSG00000022571	200	128	291	322
758	431.227	1.75973	0.411737	4.27391	1.92073e-05	0.000258665	Ly6e	NA	ENSMUSG00000022587	257.071	154	778	513
759	88.6301	-1.81235	0.569134	-3.18441	0.00145052	0.00762485	Cep97	74201	ENSMUSG00000022604	216.748	132.821	23.6761	39.8206
760	35.3479	2.09072	0.799424	2.61529	0.00891526	0.0311221	Mapk8ip2	60597	ENSMUSG00000022619	19	11	60	44
761	1055.85	-1.15616	0.34525	-3.34876	0.000811727	0.00483183	Zcrb1	67197	ENSMUSG00000022635	1458.5	1582.31	544.952	696.226
762	1515.37	-2.60752	0.326292	-7.99137	1.33452e-15	1.07581e-12	Atg3	67841	ENSMUSG00000022663	2514	2791	389	443
763	337.818	-1.04525	0.367009	-2.84802	0.00439924	0.0180348	Prkdc	19090	ENSMUSG00000022672	503	484	194	212
764	1670.43	-1.32254	0.359456	-3.67927	0.000233898	0.00185247	Ube2v2	70620	ENSMUSG00000022674	2102.91	2649.8	807.066	1080.6
765	1990.84	-0.830267	0.297722	-2.78873	0.00529151	0.020816	Rrn3	106298	ENSMUSG00000022682	2846.39	2404.38	1327	1464.32
766	1400.95	-0.952479	0.328504	-2.89944	0.00373826	0.0159208	Mrpl40	18100	ENSMUSG00000022706	1753.87	1999.04	872.309	990.992
767	399.197	-2.53111	0.366669	-6.90298	5.0921e-12	1.19728e-09	Pmm2	54128	ENSMUSG00000022711	720	706	107	117
768	36.9766	2.68922	0.845673	3.17997	0.00147288	0.00771725	Cldn26	74720	ENSMUSG00000022715	16	5	62	63
769	338.618	-1.8681	0.390757	-4.78073	1.74662e-06	3.82763e-05	Mina	67014	ENSMUSG00000022724	731.405	415.234	164.012	117.297
770	649.214	-1.24752	0.454757	-2.74328	0.00608294	0.0230881	Cmss1	66497	ENSMUSG00000022748	723	1113	261	488
771	528.776	-2.44143	0.503251	-4.85132	1.22645e-06	2.93257e-05	Tomm70a	28185	ENSMUSG00000022752	646	1143	102	217
772	136.633	-1.99927	0.467563	-4.27593	1.90344e-05	0.000257368	Tfg	21787	ENSMUSG00000022757	217.381	184.835	60.0503	58.6088
773	931.887	1.22944	0.334823	3.67192	0.000240735	0.0018973	Dlg1	13383	ENSMUSG00000022770	704.574	517.098	1285.83	1105.23
774	3636.15	-1.87303	0.424192	-4.41552	1.00767e-05	0.000155806	Ncbp2	68092	ENSMUSG00000022774	4616	4832.99	1446	2054
775	204.8	-1.46239	0.460107	-3.17838	0.00148102	0.00774551	Wdr53	NA	ENSMUSG00000022787	257	357	94	116
776	857.391	1.97599	0.523686	3.77324	0.000161143	0.00142293	Dnm1l	74006	ENSMUSG00000022789	555.528	184.162	1856.73	819.591
777	124.055	1.32896	0.543361	2.44582	0.0144524	0.0450083	Igsf11	207683	ENSMUSG00000022790	96.5725	50.5404	219	127.977
778	506.596	2.77238	0.544183	5.09457	3.49538e-07	1.05478e-05	B4galt4	56375	ENSMUSG00000022793	197	74	1186	516
779	3037.34	-0.85071	0.311325	-2.73255	0.00628462	0.0236901	Osbpl11	106326	ENSMUSG00000022807	3734	4226	2139	2083
780	1127.93	0.950352	0.37816	2.51309	0.0119677	0.0388796	Snx4	69150	ENSMUSG00000022808	939	657	1847	1059
781	1341.75	-0.945794	0.318691	-2.96775	0.00299991	0.0134567	Gsk3b	56637	ENSMUSG00000022812	1866.19	1753.01	799.774	986.803
782	1077.23	-2.00132	0.409556	-4.88657	1.02609e-06	2.56774e-05	Umps	22247	ENSMUSG00000022814	1712	1816	281	554
783	566.87	-2.83835	0.362172	-7.83702	4.61356e-15	3.25429e-12	Itgb5	16419	ENSMUSG00000022817	1097	1184	90	159
784	66.686	1.83683	0.613107	2.99594	0.00273599	0.0124812	Rabl3	67657	ENSMUSG00000022827	26.315	36.3674	95.7398	99.0086
785	705.984	1.61348	0.389151	4.14614	3.38122e-05	0.000409447	Ccdc14	239839	ENSMUSG00000022833	420	301	1320	760
786	124.013	1.41049	0.548264	2.57265	0.0100922	0.0342737	Adcy5	224129	ENSMUSG00000022840	100	43	205	147
787	896.034	-1.52185	0.466572	-3.26178	0.00110717	0.0062165	Ece2	107522	ENSMUSG00000022842	1413	1316	249	647
788	1363.03	-1.99353	0.386407	-5.15916	2.48066e-07	7.86424e-06	Dirc2	224132	ENSMUSG00000022848	1834.06	2393.16	430.205	682.57
789	271.67	-0.983324	0.395911	-2.4837	0.0130026	0.0414307	Hspbap1	66667	ENSMUSG00000022849	365	373	199.536	156
790	1536.04	-1.25797	0.333791	-3.76874	0.000164076	0.00143818	D16Ertd472e	NA	ENSMUSG00000022864	2155	2265	740.001	1031
791	137.218	-2.31611	0.652845	-3.54773	0.000388571	0.00273575	Cxadr	13052	ENSMUSG00000022865	162.381	295.39	22.3557	67.3725
792	196.674	-2.01805	0.504292	-4.00175	6.28754e-05	0.000665053	Mrpl39	27393	ENSMUSG00000022889	286.964	339.047	53.4641	100.906
793	535.629	-1.90154	0.437446	-4.34692	1.38062e-05	0.000201479	Atp5j	NA	ENSMUSG00000022890	644.331	985.435	182.949	274.409
794	80.2033	2.79875	0.637339	4.3913	1.12672e-05	0.000170917	Ildr1	106347	ENSMUSG00000022900	30.1653	12	155.156	120.412
795	220.53	1.18457	0.471301	2.5134	0.0119572	0.0388678	Arl13b	68146	ENSMUSG00000022911	165	103	391	231
796	755.35	1.69553	0.354625	4.7812	1.74252e-06	3.82608e-05	Setd4	224440	ENSMUSG00000022948	488.482	314.59	1186.63	893.868
797	908.664	-1.16976	0.367223	-3.18541	0.00144548	0.00761256	Atp5o	28080	ENSMUSG00000022956	1263.97	1304.3	418.972	675.046
798	529.594	-1.40464	0.35221	-3.98808	6.66103e-05	0.000696078	Gart	14450	ENSMUSG00000022962	855.074	647.507	265.534	332
799	111.704	-2.84657	0.655931	-4.33974	1.42652e-05	0.000206406	Ifnar1	15975	ENSMUSG00000022967	163.549	247.134	11.2452	42.5194
800	904.168	-1.32165	0.316648	-4.17389	2.9944e-05	0.000373423	1110004E09Rik	68001	ENSMUSG00000022972	1342	1327	479	520
801	1766.89	-1.47135	0.315689	-4.66076	3.15045e-06	6.13746e-05	Mis18a	66578	ENSMUSG00000022978	2647	2633	827	1009
802	271.766	-1.17257	0.405377	-2.89254	0.00382139	0.0161589	Kansl2	69612	ENSMUSG00000022992	425.37	350.515	135.194	189.886
803	377.811	-1.527	0.479798	-3.18259	0.00145964	0.0076621	Lmbr1l	74775	ENSMUSG00000022999	454	602	156	231
804	342.765	-1.06589	0.423703	-2.51564	0.0118815	0.0386664	Lima1	65970	ENSMUSG00000023022	566.472	439.976	148.791	261.672
805	320.508	2.18524	0.47192	4.63053	3.64732e-06	6.8606e-05	Slc4a8	59033	ENSMUSG00000023032	163.681	66.8882	661.8	430.209
806	103.349	1.25535	0.523449	2.39822	0.0164749	0.0497554	Scn8a	20273	ENSMUSG00000023033	83.0017	50	160.605	113.513
807	123.126	-1.35212	0.545423	-2.47902	0.0131742	0.0418475	Amhr2	110542	ENSMUSG00000023047	206.163	156.295	44.7403	90.8432
808	2915.81	-0.969059	0.298068	-3.25114	0.00114944	0.00636255	Prr13	NA	ENSMUSG00000023048	4641.32	3405.34	1851.44	1964.75
809	1076.7	1.62779	0.442835	3.67584	0.000237068	0.00187101	Rttn	246102	ENSMUSG00000023066	701	400	2197	987
810	61.0782	2.08279	0.629657	3.30782	0.000940237	0.00544459	Cxcl13	55985	ENSMUSG00000023078	26	22	108	85
811	1070.58	-1.3583	0.477657	-2.84366	0.00445981	0.01825	Ivns1abp	117198	ENSMUSG00000023150	1077.37	2007.58	384.609	790.316
812	1307.4	-0.808942	0.332259	-2.43467	0.0149054	0.0460736	Rpp14	67053	ENSMUSG00000023156	2013.69	1436.76	1070.44	784.69
813	39.1091	-3.98945	0.963698	-4.13973	3.47711e-05	0.000417031	Serping1	12258	ENSMUSG00000023224	74	76	1	8
814	170.341	-1.31029	0.437319	-2.99619	0.00273378	0.0124761	Kcnk5	16529	ENSMUSG00000023243	270	230	107	84
815	34.9266	2.70773	1.04381	2.59409	0.00948426	0.0326638	Cypt1	66742	ENSMUSG00000023257	18	2	88	31
816	169.243	1.8819	0.451882	4.16458	3.11933e-05	0.000386441	Twf2	23999	ENSMUSG00000023277	88.8008	60.5521	291.313	228.195
817	8599.46	2.44958	0.400283	6.11961	9.38067e-10	7.84224e-08	Bmp15	12155	ENSMUSG00000023279	3648	1932	18455	9970
818	2386.28	-1.09452	0.319744	-3.4231	0.000619111	0.00392324	Ube2j2	140499	ENSMUSG00000023286	3781.65	2875.49	1305.09	1682.05
819	249.402	1.27657	0.432901	2.94886	0.00318948	0.0141218	Sva	20939	ENSMUSG00000023289	186	117	280	409
820	48.7959	-2.14499	0.816639	-2.62661	0.00862404	0.0303117	Gcm1	14531	ENSMUSG00000023333	40.9529	115.98	15.8445	19.1608
821	874.513	-1.14013	0.318928	-3.57488	0.000350383	0.00251075	Rhebl1	69159	ENSMUSG00000023755	1410	1081	564	499
822	259.044	-1.91297	0.420811	-4.54592	5.46968e-06	9.54109e-05	Pigx	72084	ENSMUSG00000023791	345.161	490.924	106.419	105.976
823	43.362	2.30493	0.805677	2.86087	0.00422487	0.0174467	Rsph3b	100037282	ENSMUSG00000023806	23.5016	6.79861	79.8133	61.0432
824	83.035	-1.69448	0.630529	-2.68739	0.0072013	0.0263448	Park2	50873	ENSMUSG00000023826	199.179	75.1092	43.312	33.0098
825	312.839	-1.96505	0.548082	-3.58532	0.000336671	0.00244666	Chd1	12648	ENSMUSG00000023852	355.53	623.735	171.949	76.2772
826	5957.7	-1.00404	0.297206	-3.37825	0.000729489	0.00443589	Mpc1	55951	ENSMUSG00000023861	8399.17	7678.04	4351.75	3500.25
827	327.164	1.59508	0.426444	3.74042	0.000183714	0.00154386	Zfp54	NA	ENSMUSG00000023882	230.561	111.377	464.536	493.422
828	2691.46	1.17824	0.32224	3.65641	0.000255769	0.00198939	Zfp51	22709	ENSMUSG00000023892	2029.7	1395.38	4158.39	3129.27
829	200.58	1.40146	0.438878	3.19327	0.0014067	0.00745351	Hcfc1r1	353502	ENSMUSG00000023904	148.32	80.707	271.914	302.175
830	137.487	1.22505	0.488646	2.50703	0.0121751	0.0394057	Paqr4	76498	ENSMUSG00000023909	108.892	62.7677	210.673	165.308
831	92.0026	-1.78799	0.550137	-3.25007	0.00115375	0.00637982	Flywch2	76917	ENSMUSG00000023911	165	124	34	48
832	51.9679	-1.68818	0.661884	-2.55057	0.0107548	0.0359556	Spats1	71020	ENSMUSG00000023935	80	82	24	24
833	191.468	1.61541	0.572482	2.82177	0.00477592	0.0192263	Enpp5	NA	ENSMUSG00000023960	136	57.0293	417.251	170
834	536.676	1.39492	0.447539	3.11687	0.0018278	0.00913562	Fbxl17	50758	ENSMUSG00000023965	438.202	184	963.608	579
835	106.27	-1.64522	0.57238	-2.87434	0.00404868	0.0168735	Mrps18a	68565	ENSMUSG00000023967	120	208	53.6805	45
836	359.75	-1.4141	0.360079	-3.92719	8.59434e-05	0.00085121	Rrp36	224823	ENSMUSG00000023971	607	473	193	190
837	345.118	-1.38759	0.408325	-3.39825	0.000678193	0.00419172	Taf8	63856	ENSMUSG00000023980	519	504	144	227
838	159.183	-1.19912	0.454128	-2.64049	0.00827861	0.0293167	Gm20517	NA	ENSMUSG00000023984	188.03	195.684	102.446	118.883
839	719.441	-1.29955	0.325087	-3.99755	6.40014e-05	0.000675065	Bysl	53414	ENSMUSG00000023988	1212.2	906.12	407.812	401.517
840	36.583	-2.32592	0.966066	-2.40762	0.0160568	0.0488456	Tfeb	NA	ENSMUSG00000023990	42	76	4	20
841	1061.91	1.73848	0.330641	5.25792	1.45697e-07	5.07511e-06	Nfya	18044	ENSMUSG00000023994	719.752	425.152	1654.64	1237.35
842	232.117	-1.67232	0.494615	-3.38105	0.000722096	0.00439804	Wdr4	NA	ENSMUSG00000024037	280	387	80.0001	151
843	291.428	1.47019	0.45613	3.22318	0.00126777	0.00688158	Epb4.1l3	13823	ENSMUSG00000024044	170	148	560	278
844	9290.63	-0.735432	0.283269	-2.59624	0.00942514	0.03249	Akap8	56399	ENSMUSG00000024045	12767.3	11120.4	6573.83	7006.28
845	246.723	1.41899	0.522294	2.71683	0.00659099	0.0245417	Myl12a	NA	ENSMUSG00000024048	137.042	125.461	517.492	210.727
846	957.732	1.05867	0.373498	2.83447	0.0045902	0.0186685	Lpin2	64898	ENSMUSG00000024052	728.136	509.54	1654.28	983.185
847	235.747	1.20593	0.433044	2.78477	0.00535664	0.0209986	Emilin2	246707	ENSMUSG00000024053	190	108	362	280
848	686.796	-1.15991	0.330479	-3.50977	0.000448499	0.00306257	Ndc80	67052	ENSMUSG00000024056	1050.58	901.79	380	447.488
849	197.381	1.38056	0.498192	2.77113	0.00558624	0.0216357	Clip4	78785	ENSMUSG00000024059	139	89	373	185
850	103.791	1.95806	0.625814	3.12882	0.00175509	0.00885128	Ehd3	57440	ENSMUSG00000024065	66.1084	24.1066	209.01	114.011
851	408.021	2.70987	0.423162	6.40385	1.5151e-10	1.83865e-08	Xdh	22436	ENSMUSG00000024066	144	82	848	535
852	273.631	-1.88155	0.437549	-4.30021	1.70639e-05	0.000236009	Slc30a6	210148	ENSMUSG00000024069	476	410	83	144
853	2331.94	-0.960807	0.34278	-2.80298	0.00506322	0.0201351	Birc6	12211	ENSMUSG00000024073	2716.96	3621.6	1568.88	1465.88
854	9475.35	0.996925	0.293713	3.39421	0.000688274	0.00423665	Strn	268980	ENSMUSG00000024077	6986.12	6015.59	13700.7	10966.2
855	3183.72	-1.68463	0.386376	-4.36008	1.30017e-05	0.000191562	Cebpz	12607	ENSMUSG00000024081	4866.87	5057.8	1021	1911.82
856	635.631	-1.90329	0.419834	-4.53344	5.80309e-06	9.95345e-05	Ndufaf7	73694	ENSMUSG00000024082	913.791	1122.2	186.559	334.425
857	639.176	-1.09923	0.414182	-2.65398	0.00795478	0.0284737	Hnrnpll	72692	ENSMUSG00000024095	731.259	1046.15	321.157	458.024
858	4037.16	1.36347	0.400277	3.40632	0.000658442	0.0041035	Ralbp1	NA	ENSMUSG00000024096	3082	1644	7399	4010
859	4060.94	-0.814486	0.289623	-2.81222	0.00492002	0.0196766	Srsf7	225027	ENSMUSG00000024097	5742	4916	2730	3005
860	218.853	1.23859	0.42423	2.91962	0.00350459	0.015166	Cacna1h	NA	ENSMUSG00000024112	144.97	114.018	370.998	254.22
861	1141.08	-1.34112	0.318493	-4.21081	2.54454e-05	0.000327827	Eci1	13177	ENSMUSG00000024132	1868.99	1504.24	568.8	689.909
862	1714.71	1.40211	0.3251	4.31286	1.61156e-05	0.0002251	Pigf	18701	ENSMUSG00000024145	1074.04	866.128	2832	2029.97
863	713.695	-1.17017	0.406095	-2.88152	0.00395758	0.0166165	Mcfd2	NA	ENSMUSG00000024150	1028	992	298	557
864	1301.74	0.871498	0.320727	2.71726	0.00658251	0.0245417	Hn1l	52009	ENSMUSG00000024165	1088.3	816.111	1846.45	1439.44
865	150.103	-1.62852	0.629322	-2.58774	0.00966076	0.0331907	Telo2	NA	ENSMUSG00000024170	168.459	237.862	52.1214	90.0843
866	357.778	-2.5255	0.504363	-5.00731	5.51951e-07	1.54953e-05	Rgs11	50782	ENSMUSG00000024186	628.088	566.389	58	156.834
867	250.856	-1.80183	0.395578	-4.55494	5.24016e-06	9.26966e-05	Plin3	66905	ENSMUSG00000024197	400.725	396.791	112.97	105.096
868	141.998	-1.55321	0.5954	-2.60868	0.00908909	0.0315823	Mllt1	64144	ENSMUSG00000024212	151	273	45	95
869	730.632	1.95	0.518156	3.76335	0.000167654	0.00145675	2610034M16Rik	69239	ENSMUSG00000024227	482	157	1546.72	735.428
870	852.83	1.47103	0.398165	3.69453	0.000220294	0.00176956	Bambi	68010	ENSMUSG00000024232	648.195	304	1377	1069
871	512.547	1.36053	0.37178	3.65949	0.000252713	0.00197249	Mtpap	67440	ENSMUSG00000024234	315	276	867	574
872	1636.9	-2.49385	0.404897	-6.15923	7.31006e-10	6.39545e-08	Sos1	20662	ENSMUSG00000024241	2497	3144	340	618
873	3064.31	-0.92834	0.316933	-2.92913	0.00339907	0.0148173	Polr2d	69241	ENSMUSG00000024258	4174	4045	1777	2338
874	806.97	1.0605	0.38662	2.74299	0.00608817	0.0230962	Sap130	269003	ENSMUSG00000024260	727	371	1211	918
875	2039.45	1.69256	0.418785	4.0416	5.30871e-05	0.000580064	Tpgs2	66648	ENSMUSG00000024269	1381.92	660.43	3933.45	2137.68
876	234.743	-0.958227	0.399627	-2.3978	0.0164938	0.0497991	Elp2	58523	ENSMUSG00000024271	315	319	164	147
877	1300.56	-1.2681	0.308021	-4.11692	3.83962e-05	0.000450457	2700062C07Rik	68046	ENSMUSG00000024273	1992.98	1780	804	685.995
878	436.255	2.27334	0.469945	4.83747	1.31504e-06	3.07917e-05	Mapre2	212307	ENSMUSG00000024277	195	118	988.999	429
879	157.232	-1.29961	0.516479	-2.51629	0.0118599	0.0386182	Wac	225131	ENSMUSG00000024283	204.558	250.376	91.4065	78.423
880	2655.24	-0.999418	0.327538	-3.0513	0.0022785	0.010784	Thoc1	225160	ENSMUSG00000024287	3403	3810	1524	1921
881	408.466	-2.08618	0.461012	-4.52522	6.03315e-06	0.000101627	Mib1	225164	ENSMUSG00000024294	477.234	848.672	135.649	165.3
882	793.889	1.42465	0.324055	4.39633	1.10094e-05	0.000168364	Cdh2	12558	ENSMUSG00000024304	503.664	387.428	1213.23	1043.14
883	743.627	-2.60323	0.417661	-6.23288	4.57941e-10	4.42614e-08	Pfdn6	NA	ENSMUSG00000024309	1060.27	1512.83	157.014	252.523
884	605.374	-2.21923	0.393992	-5.63266	1.77448e-08	8.63224e-07	Wdr46	57315	ENSMUSG00000024312	1011.81	1021.08	156.192	261.18
885	107.395	-2.18401	0.687428	-3.17708	0.00148766	0.00777662	Mep1b	17288	ENSMUSG00000024313	213	152	62	14
886	90.112	-2.15625	0.582168	-3.70383	0.000212366	0.00171935	Slc39a7	NA	ENSMUSG00000024327	128.394	183.41	26	36
887	917.715	-1.35469	0.360969	-3.75293	0.000174783	0.00149666	Nelfe	NA	ENSMUSG00000024369	1351.43	1316.24	426.299	581
888	350.969	2.04852	0.525044	3.90161	9.55532e-05	0.000928866	Epb4.1l4a	13824	ENSMUSG00000024376	199	89	783	324
889	150.575	-1.64893	0.593574	-2.77797	0.00546993	0.0213226	Map3k2	26405	ENSMUSG00000024383	203	260	37	104
890	466.466	-1.90653	0.35448	-5.37839	7.51529e-08	2.94506e-06	Apom	55938	ENSMUSG00000024391	821	694	172	211
891	174.457	-1.57476	0.548089	-2.87318	0.00406357	0.0169293	Mrpl27	94064	ENSMUSG00000024414	204.716	325.278	57.4653	110.772
892	5514.14	1.50397	0.32212	4.66897	3.02717e-06	5.97153e-05	Spry4	24066	ENSMUSG00000024427	3702	2292	8767	7137
893	279.539	-1.52391	0.421117	-3.61872	0.000296059	0.0022231	Gnl1	14670	ENSMUSG00000024429	394.902	462.946	122	151.958
894	174.194	-1.95062	0.533328	-3.65745	0.000254741	0.00198413	Mrps18b	66973	ENSMUSG00000024436	424.38	176.305	51.9525	84.64
895	2745.09	0.875989	0.297845	2.94109	0.00327061	0.014374	Dcp2	70640	ENSMUSG00000024472	2112.11	1871.07	3792.38	3137.76
896	82.4244	-1.53841	0.599604	-2.5657	0.0102967	0.0348033	Pggt1b	225467	ENSMUSG00000024477	132.797	119	28	54
897	1008.33	1.29198	0.320093	4.03626	5.43094e-05	0.000588795	Ap3s1	11777	ENSMUSG00000024480	597.598	598	1502.28	1291.72
898	610.852	2.00617	0.336019	5.97039	2.3669e-09	1.61896e-07	Hbegf	15200	ENSMUSG00000024486	290	214	927	979
899	526.763	-1.34938	0.372409	-3.62338	0.00029078	0.00219661	Yipf5	67180	ENSMUSG00000024487	698	838.992	260.926	317
900	1305.19	1.92888	0.53224	3.62408	0.000289987	0.00219356	Dpysl3	22240	ENSMUSG00000024501	813.917	306.908	2536.98	1308.97
901	272.284	-0.99443	0.385322	-2.58078	0.00985786	0.0336731	Impa2	114663	ENSMUSG00000024525	436	315	184	171
902	660.122	-2.41823	0.471306	-5.13092	2.88334e-07	8.93993e-06	Srfbp1	67222	ENSMUSG00000024528	1108	1162	114	290
903	68.7865	-1.53123	0.587976	-2.60424	0.00920781	0.0318869	Psmg2	107047	ENSMUSG00000024537	119	92	34	35
904	1296.54	-1.11227	0.301982	-3.68322	0.000230303	0.001833	Ptpn2	19255	ENSMUSG00000024539	2143.8	1737.8	777.547	729.239
905	709.846	0.957227	0.343354	2.78787	0.00530552	0.0208545	Me2	107029	ENSMUSG00000024556	616	389	938	889
906	98.5957	-1.74998	0.555557	-3.14996	0.0016329	0.0083578	Rbfa	68731	ENSMUSG00000024570	129	178	40	48
907	1309.91	-2.16518	0.374303	-5.78456	7.27004e-09	4.08207e-07	Gm16286	NA	ENSMUSG00000024571	2095.01	2353.49	348.502	562.125
908	41.0779	3.17169	1.1632	2.72669	0.00639724	0.0240181	Pde6a	225600	ENSMUSG00000024575	17.9476	0	106.391	38.8932
909	795.674	-0.895486	0.356962	-2.50863	0.0121199	0.0392722	Txnl1	53382	ENSMUSG00000024583	929	1170	584	501
910	787.124	1.13679	0.414271	2.74408	0.00606807	0.0230612	Nedd4l	83814	ENSMUSG00000024589	512.984	495.803	1421.98	693.966
911	5776.31	-1.64085	0.422072	-3.8876	0.000101241	0.0009716	Slc12a2	20496	ENSMUSG00000024597	7481	10212	1810	3632
912	186.866	-1.07122	0.421955	-2.53871	0.0111262	0.0368996	Dctn4	67665	ENSMUSG00000024603	299	225	125	110
913	1745.02	-0.949334	0.342856	-2.7689	0.00562464	0.0217471	Rbm22	66810	ENSMUSG00000024604	2251.01	2469.01	953.03	1352
914	6153.65	-1.36183	0.482201	-2.82421	0.00473976	0.0191525	Rps14	20044	ENSMUSG00000024608	6699.94	10815.7	1970.9	4762.05
915	2102.48	-0.932547	0.301382	-3.09424	0.0019732	0.0096656	Tcof1	21453	ENSMUSG00000024613	2900	2817.99	1324	1460
916	302.728	-1.2118	0.378261	-3.20362	0.00135711	0.00723835	Tmx3	67988	ENSMUSG00000024614	505	371	190	166
917	3538.01	-1.48259	0.310572	-4.77374	1.80838e-06	3.94003e-05	Psat1	107272	ENSMUSG00000024640	5738	5250	1558	1972
918	529.193	1.11975	0.364254	3.07409	0.00211148	0.0101708	Timm21	67105	ENSMUSG00000024645	305	372	741	673
919	96.822	2.45163	0.592138	4.1403	3.46847e-05	0.000416882	Cyb5a	109672	ENSMUSG00000024646	30.6659	29.0001	213.928	111.681
920	165.369	-2.56847	0.452367	-5.67785	1.36402e-08	6.87247e-07	Tmem138	72982	ENSMUSG00000024666	332	253	44	49
921	294.201	1.39241	0.434767	3.20266	0.00136165	0.00725227	Ms4a1	12482	ENSMUSG00000024673	213.159	124.901	516.959	320.245
922	40.2348	1.92123	0.761583	2.52268	0.0116463	0.0381982	Fam111a	107373	ENSMUSG00000024691	21	21	56.8981	42
923	25.6351	2.39499	0.996793	2.40269	0.0162748	0.0493358	Keg1	64697	ENSMUSG00000024694	14	3	67	36
924	419.431	1.3997	0.562298	2.48924	0.0128016	0.0408941	Gna14	14675	ENSMUSG00000024697	377	115	830	361
925	2009.16	-1.63852	0.357186	-4.5873	4.49009e-06	8.14713e-05	Ccdc86	108673	ENSMUSG00000024732	3348.77	2904.76	735.192	1157.51
926	342.509	1.04356	0.386507	2.69998	0.00693426	0.0255501	Zp1	22786	ENSMUSG00000024734	304	172	535	369
927	54.4942	2.01984	0.693494	2.91256	0.00358479	0.0154213	Pga5	58803	ENSMUSG00000024738	29	16	106	65
928	698.12	-1.7147	0.325828	-5.26259	1.42037e-07	4.99385e-06	Atl3	109168	ENSMUSG00000024759	1231	981	335	300
929	1177.91	1.05009	0.337969	3.10707	0.00188952	0.00937783	Ankrd22	52024	ENSMUSG00000024774	982.75	606.014	1476.89	1634.45
930	1724.45	0.828316	0.309459	2.67666	0.00743597	0.0270281	Cdc37l1	67072	ENSMUSG00000024780	1281	1263	2350	1954
931	1678.12	-1.41269	0.300614	-4.69934	2.61005e-06	5.29802e-05	Rcl1	59028	ENSMUSG00000024785	2560	2440	920	867
932	3608.23	-1.71208	0.33289	-5.14308	2.70267e-07	8.4494e-06	Kif20b	240641	ENSMUSG00000024795	4904	6304	1719	1570
933	1112.53	-1.15679	0.375865	-3.07768	0.00208617	0.0100919	Rpp30	54364	ENSMUSG00000024800	1481	1646	514	827
934	196.33	-1.52724	0.418514	-3.6492	0.000263061	0.00203489	Dpf2	19708	ENSMUSG00000024826	255.319	356.617	100.144	94.9596
935	2270.71	-2.71983	0.322769	-8.42655	3.56003e-17	4.01785e-14	Gldc	104174	ENSMUSG00000024827	3686	4333	582	584
936	573.251	-2.34093	0.46334	-5.05229	4.36545e-07	1.26981e-05	Mrpl21	353242	ENSMUSG00000024829	730	1201.96	125.662	243.974
937	88.9282	-2.06764	0.599342	-3.44984	0.000560919	0.00364662	Ighmbp2	20589	ENSMUSG00000024831	123	170	25	41
938	1386.48	-1.88291	0.331371	-5.68219	1.32983e-08	6.73024e-07	Eif1ad	69860	ENSMUSG00000024841	2208.04	2251.56	500	651
939	312.478	1.36713	0.403312	3.38975	0.000699558	0.00428389	Pacs1	107975	ENSMUSG00000024855	226	138	498	381
940	921.785	1.02863	0.346364	2.96979	0.00298006	0.0133836	Cdk2ap2	52004	ENSMUSG00000024856	726.143	548.624	989.529	1378.48
941	22.4566	-3.199	1.07147	-2.98562	0.00283004	0.0128427	Adrbk1	110355	ENSMUSG00000024858	25.3987	69.783	1.48883	17.0541
942	362.653	1.08755	0.360407	3.01756	0.00254815	0.0117766	Acy3	71670	ENSMUSG00000024866	275	205	490	472
943	314.407	-1.28462	0.442241	-2.9048	0.00367489	0.0157023	Yif1a	68090	ENSMUSG00000024875	382	519	141	215
944	79.34	1.70298	0.57312	2.97141	0.00296432	0.0133288	Asah2	54447	ENSMUSG00000024887	43	34	139	98
945	416.565	-1.53591	0.44141	-3.47955	0.000502258	0.00334424	Minpp1	17330	ENSMUSG00000024896	547	708	150	265
946	62.5829	2.12381	0.660625	3.21485	0.00130512	0.00702075	Apba1	319924	ENSMUSG00000024897	25.3379	23.0028	129	70.0136
947	181.974	1.04205	0.420921	2.47565	0.0132993	0.0421855	Lrp5	16973	ENSMUSG00000024913	134.667	123.848	227.041	223.226
948	166.821	1.45297	0.448503	3.23959	0.001197	0.00656751	Drap1	66556	ENSMUSG00000024914	107.074	77.6569	267.577	207.961
949	780.234	1.76611	0.394577	4.47595	7.60734e-06	0.00012407	Smarca2	67155	ENSMUSG00000024921	499.653	228.147	1279.73	1140.02
950	280.93	1.20696	0.402413	2.9993	0.00270604	0.0123896	Rela	19697	ENSMUSG00000024927	155	190	394	370
951	665.454	-2.12307	0.411864	-5.15478	2.53926e-07	8.00506e-06	Slc1a1	20510	ENSMUSG00000024935	917.265	1269.39	178.108	313.078
952	114.687	-1.73558	0.508484	-3.41325	0.000641935	0.0040429	Ltbp3	16998	ENSMUSG00000024940	187.11	175.237	42.6481	59.9715
953	188.104	-1.35488	0.53057	-2.55363	0.0106607	0.035734	Prdx5	54683	ENSMUSG00000024953	245.574	301.012	64.3513	141.158
954	83.6768	-1.72601	0.609821	-2.83035	0.00464971	0.0188765	Bad	12015	ENSMUSG00000024959	112.045	179.069	29.6386	36.7416
955	501.175	-1.59639	0.35375	-4.51275	6.39926e-06	0.000107154	Dnajc4	57431	ENSMUSG00000024963	751.925	784.196	225.533	259.559
956	3492.98	-0.966627	0.305375	-3.16538	0.00154881	0.00802803	Smc3	13006	ENSMUSG00000024974	4692.83	4809	2162	2410
957	245.497	1.11568	0.388844	2.86922	0.00411489	0.0170989	Hhex	15242	ENSMUSG00000024986	175.953	145.156	335.817	316.47
958	409.074	1.45629	0.473672	3.07448	0.0021087	0.0101661	Cep55	74107	ENSMUSG00000024989	245.364	205.714	833.484	339.717
959	12009.7	-1.48444	0.305905	-4.85261	1.2185e-06	2.91974e-05	Eif3a	13669	ENSMUSG00000024991	18246	17994	5449	6854
960	173.203	-1.26437	0.482724	-2.61924	0.0088126	0.0308687	Prdx3	11757	ENSMUSG00000024997	242	257	73	125
961	404.708	1.74786	0.428864	4.07554	4.59068e-05	0.00051604	Plce1	74055	ENSMUSG00000024998	227.369	137.715	827.475	467.546
962	219.111	1.25429	0.507782	2.47012	0.0135066	0.042687	Aldh18a1	56454	ENSMUSG00000025007	206	75.3454	306.211	281
963	522.696	1.06957	0.378998	2.8221	0.00477101	0.0192253	Tm9sf3	107358	ENSMUSG00000025016	397	301	845	538
964	264.313	1.40949	0.519141	2.71504	0.00662671	0.0246422	Add3	27360	ENSMUSG00000025026	198	105	528.807	223.273
965	105.165	-1.42604	0.528866	-2.69641	0.0070092	0.0257758	Trim8	93679	ENSMUSG00000025034	138	173	51	60
966	1720.63	0.769332	0.317887	2.42015	0.0155143	0.0475801	Arl3	56350	ENSMUSG00000025035	1583	1057	2274	1963
967	142.063	-1.80299	0.537036	-3.3573	0.000787088	0.00471251	Sfxn2	94279	ENSMUSG00000025036	171.356	272.726	49.9307	72.8176
968	3151.29	1.77165	0.307377	5.76375	8.22645e-09	4.37942e-07	Fundc1	72018	ENSMUSG00000025040	1721.86	1232.98	5240.44	4284.1
969	230.94	-1.34578	0.403352	-3.33648	0.000848467	0.00500042	Nt5c2	76952	ENSMUSG00000025041	411.119	294.018	130.661	117.117
970	1377.95	-1.31592	0.343898	-3.82648	0.000129986	0.00119855	Pdcd11	18572	ENSMUSG00000025047	2055.95	1974.99	625.997	909
971	1541.54	1.3208	0.378601	3.48863	0.000485505	0.00325813	Sfr1	67788	ENSMUSG00000025066	1105	727	2740	1565
972	96.8347	1.95791	0.600599	3.25992	0.00111442	0.00623989	Gsto2	NA	ENSMUSG00000025069	60.9916	22.5023	168.796	130.653
973	729.259	1.33846	0.339061	3.94754	7.8958e-05	0.000796354	Afap1l2	226250	ENSMUSG00000025083	456.035	394	1159	880
974	172.029	2.0426	0.502363	4.06599	4.78292e-05	0.000534413	Ablim1	226251	ENSMUSG00000025085	97.9865	61.287	289.808	179.661
975	180.38	1.36531	0.489905	2.7869	0.00532156	0.0208974	Gfra1	14585	ENSMUSG00000025089	132.117	80.1221	317.077	185
976	122.659	1.2595	0.517337	2.43459	0.0149088	0.0460736	Hspa12a	73442	ENSMUSG00000025092	96	55	201	137
977	64.0581	-3.36374	0.742758	-4.52872	5.93417e-06	0.000100863	Btbd1	83962	ENSMUSG00000025103	119.612	119.437	4.70452	17.126
978	596.68	1.39631	0.357514	3.90561	9.39894e-05	0.000914452	Bnc1	12173	ENSMUSG00000025105	339	334	985	703
979	515.682	-1.77683	0.347838	-5.10821	3.25221e-07	9.84034e-06	Ints4	101861	ENSMUSG00000025133	797.036	834.487	231.205	222.902
980	59.9221	-1.64949	0.628047	-2.62639	0.00862961	0.0303218	Myadml2	68515	ENSMUSG00000025141	86	93	34	25
981	169.658	-3.46596	0.542819	-6.38512	1.71267e-10	2.03465e-08	Mob2	101513	ENSMUSG00000025147	246.91	379.073	34.7783	20.4671
982	351.951	-1.3885	0.388209	-3.57667	0.000347997	0.00249841	Fasn	14104	ENSMUSG00000025153	529.169	633.537	138.769	203.505
983	378.326	-1.33817	0.488039	-2.74193	0.006108	0.0231636	Rfng	19719	ENSMUSG00000025158	440	663	132	284
984	161.038	1.7103	0.485753	3.52092	0.00043005	0.0029649	Cd7	12516	ENSMUSG00000025163	103	54	266	216
985	1029.45	-1.06766	0.372684	-2.86478	0.00417293	0.0173082	Pi4k2a	84095	ENSMUSG00000025178	1442	1413	489	803
986	61.5067	-2.06369	0.799527	-2.58114	0.00984744	0.0336477	Abcc2	12780	ENSMUSG00000025194	98.0877	82.2832	23.0427	19.0745
987	218.422	-1.68561	0.448494	-3.75839	0.000171014	0.00147671	Cpn1	93721	ENSMUSG00000025196	441	243	91	115
988	53.5488	-2.10698	0.876852	-2.40289	0.0162659	0.0493277	Cwf19l1	72502	ENSMUSG00000025200	83	94	5	34
989	918.609	0.928371	0.319874	2.9023	0.0037043	0.0158044	Scd3	30049	ENSMUSG00000025202	737.004	571.313	1097.92	1247.31
990	604.658	-2.08897	0.49865	-4.18926	2.79869e-05	0.000355298	Mrpl43	94067	ENSMUSG00000025208	859.088	1122.07	122.079	325.086
991	433.442	-1.94378	0.458774	-4.23689	2.26636e-05	0.000298114	Peo1	226153	ENSMUSG00000025209	683.086	721.819	109.168	237.915
992	1211.17	2.13313	0.459674	4.64053	3.47513e-06	6.61388e-05	Sfxn3	94280	ENSMUSG00000025212	710.454	245.584	2301.02	1552.49
993	1520.11	-0.85845	0.331884	-2.5866	0.00969278	0.0332602	Mgea5	76055	ENSMUSG00000025220	1861	2129	1171	937
994	178.504	1.05278	0.431464	2.44002	0.0146863	0.0455482	Ldb1	16825	ENSMUSG00000025223	124.328	111.576	264.587	210.436
995	454.171	-0.942844	0.370757	-2.54302	0.0109898	0.036555	Bbs4	102774	ENSMUSG00000025235	682.974	549.61	360.127	247.171
996	263.016	-1.33731	0.44042	-3.03645	0.0023938	0.0112241	Sacm1l	83493	ENSMUSG00000025240	327.731	435.09	122.474	167.918
997	114.127	1.43996	0.487069	2.95638	0.0031127	0.013848	Slc6a20b	22599	ENSMUSG00000025243	82.686	76.1846	122.554	135.117
998	401.096	-3.327	0.522243	-6.3706	1.88294e-10	2.21364e-08	Tsr2	69499	ENSMUSG00000025264	535.734	764.616	43.9847	114.906
999	240.113	-2.65233	0.418991	-6.33027	2.4474e-10	2.73479e-08	Gnl3l	NA	ENSMUSG00000025266	555.443	456.757	40.9978	70.2409
1000	1759.3	-1.44857	0.301175	-4.80972	1.51143e-06	3.43911e-05	Polr3a	218832	ENSMUSG00000025280	2768	2522	875	962
1001	4633.54	-1.26983	0.403356	-3.14815	0.00164305	0.00840214	Rps24	20088	ENSMUSG00000025290	5749.67	7813.52	1785.32	3415.06
1002	341.215	-1.04052	0.396283	-2.6257	0.00864713	0.0303699	Kdm5c	20591	ENSMUSG00000025332	374.236	400.385	256.007	263.352
1003	3505.95	-2.84622	0.440696	-6.45847	1.05766e-10	1.42742e-08	Cd63	NA	ENSMUSG00000025351	5327.74	7113.12	515.501	1145.72
1004	122.218	1.52808	0.573249	2.66565	0.00768396	0.0277686	Dnajc14	74330	ENSMUSG00000025354	95.1864	37.8682	139.557	212.9
1005	412.385	-0.931836	0.369094	-2.52466	0.011581	0.0380614	Mmp19	58223	ENSMUSG00000025355	648.108	472.562	243.062	309.065
1006	649.751	-1.35652	0.371436	-3.65209	0.00026011	0.00201835	Cdk2	12566	ENSMUSG00000025358	886.554	1014.62	297.585	412.407
1007	49.8024	-1.807	0.725032	-2.4923	0.0126918	0.0406355	Pmel	20431	ENSMUSG00000025359	69	87.7603	15	28
1008	3514.42	-1.08603	0.430267	-2.52409	0.0116	0.0380795	Pa2g4	18813	ENSMUSG00000025364	4005.3	5634.08	1442.98	2929.57
1009	100.194	-1.78018	0.539448	-3.3	0.000966847	0.0055701	Esyt1	23943	ENSMUSG00000025366	203.066	120.798	39.6221	48.2935
1010	365.034	2.0071	0.364538	5.50587	3.67339e-08	1.6322e-06	Baiap2	108100	ENSMUSG00000025372	187	114	615.001	548
1011	119.344	-1.36436	0.496493	-2.74799	0.00599622	0.0228626	Rnf41	NA	ENSMUSG00000025373	211.855	145.113	57.6224	71.5815
1012	100.212	-1.98679	0.517897	-3.83627	0.000124919	0.0011594	Pde6g	18588	ENSMUSG00000025386	146.202	108.862	49.4779	52.7853
1013	248.006	2.88779	0.455549	6.33914	2.31048e-10	2.60761e-08	Tac2	NA	ENSMUSG00000025400	78.5649	44.0717	510.653	344.087
1014	62.0875	-1.89741	0.624655	-3.03753	0.00238528	0.0111888	Ttc4	72354	ENSMUSG00000025413	111.254	71.4252	47.9999	17.4067
1015	446.625	-1.63807	0.472662	-3.46562	0.000529004	0.00347922	Pip4k2c	117150	ENSMUSG00000025417	488.419	865.857	161.788	259.604
1016	130.068	-1.8646	0.553315	-3.36986	0.000752054	0.0045453	Xrcc6bp1	68876	ENSMUSG00000025436	207.704	208.63	34.0078	75.3997
1017	3268.18	-1.64319	0.356336	-4.61135	4.00065e-06	7.42621e-05	Usp33	170822	ENSMUSG00000025437	4934.11	5255.94	1179.95	1875.93
1018	1886.34	-1.57729	0.390366	-4.04053	5.33294e-05	0.000582085	Clns1a	12729	ENSMUSG00000025439	2951.85	2821.44	634.459	1211.91
1019	411.588	-2.11278	0.640399	-3.29916	0.000969757	0.00557833	Paip1	218693	ENSMUSG00000025451	249.156	1160.09	111.063	172.934
1020	104.623	1.22696	0.501124	2.44842	0.0143484	0.0447707	Paox	212503	ENSMUSG00000025464	70.8269	58.4758	137.523	147.631
1021	154.624	-2.07754	0.554179	-3.74885	0.000177647	0.00151773	Bet1l	54399	ENSMUSG00000025484	203.566	299.609	38.185	76.8804
1022	469.886	2.23378	0.415854	5.37155	7.80648e-08	3.03807e-06	Ifitm3	66141	ENSMUSG00000025492	230	115	879.996	635.973
1023	3715.48	-0.941085	0.339342	-2.77327	0.00554969	0.021531	Ptdss2	27388	ENSMUSG00000025495	5752.73	5047.52	1862.41	2717.7
1024	377.145	-2.59008	0.407692	-6.35304	2.11102e-10	2.43532e-08	Taldo1	21351	ENSMUSG00000025503	565.133	787.756	105.27	98.146
1025	150.343	-1.77421	0.51325	-3.45681	0.000546606	0.0035666	Tspan4	NA	ENSMUSG00000025511	181.415	287.77	69.2281	62.5096
1026	49.5577	-1.76	0.71905	-2.44767	0.0143781	0.0448512	Tmem192	73067	ENSMUSG00000025521	61.8914	92.3334	17.8115	26.146
1027	179.856	-1.21624	0.496428	-2.44998	0.0142865	0.0446329	Asl	NA	ENSMUSG00000025533	226.099	245.18	86.4154	138.288
1028	655.752	1.12614	0.341668	3.296	0.000980724	0.00562422	Farp1	223254	ENSMUSG00000025555	488	366	984	768
1029	674.866	1.10618	0.343248	3.22268	0.00126998	0.00688425	Tnrc6c	NA	ENSMUSG00000025571	535.784	389.568	985.772	739.616
1030	198.479	1.36125	0.416493	3.26836	0.00108172	0.00609195	Cant1	76025	ENSMUSG00000025575	115	106	282	292
1031	46.2323	-2.39616	0.8445	-2.83737	0.00454872	0.018542	Cbx8	30951	ENSMUSG00000025578	56	95.9999	7	22
1032	1272.5	-2.17494	0.451902	-4.81287	1.48779e-06	3.40592e-05	Tma16	66282	ENSMUSG00000025591	2128.49	2251.47	248.27	625.566
1033	1377.91	-1.40686	0.369547	-3.80697	0.000140677	0.00128142	Bach1	12013	ENSMUSG00000025612	1873	2366	559	855
1034	1310.03	-1.28341	0.353127	-3.63442	0.000278603	0.00212597	Cct8	12469	ENSMUSG00000025613	1826.59	2041.68	620.352	823.781
1035	3168.1	-0.824041	0.300307	-2.744	0.00606962	0.0230612	Usp16	74112	ENSMUSG00000025616	3977.2	4515.28	2027.42	2331.59
1036	9029.08	-1.31598	0.363967	-3.61565	0.000299594	0.00224221	Hprt	15452	ENSMUSG00000025630	10965	15054	4201	5875
1037	44.697	-1.94273	0.745224	-2.60691	0.00913642	0.031698	Ccdc51	66658	ENSMUSG00000025645	58	85	21	15
1038	195.165	-2.09495	0.609064	-3.43962	0.000582524	0.00375249	Rab40c	224624	ENSMUSG00000025730	252.922	365.967	36.1972	107.587
1039	23.459	-2.73238	1.02112	-2.67587	0.00745364	0.0270662	0610011F06Rik	68347	ENSMUSG00000025731	33.9139	40.2138	3.43932	10.7574
1040	422.586	-1.46433	0.382608	-3.82722	0.000129596	0.00119593	Fam195a	68241	ENSMUSG00000025732	558	698	231	208
1041	100.962	-1.99794	0.572706	-3.48859	0.000485573	0.00325813	Wdr24	268933	ENSMUSG00000025737	125	198	41	38
1042	48.1107	-2.07124	0.793847	-2.60912	0.00907748	0.0315785	Hadha	97212	ENSMUSG00000025745	65.9057	65.8879	22.065	15.8731
1043	330.11	-2.73629	0.526896	-5.19323	2.0668e-07	6.86058e-06	Tyms	22171	ENSMUSG00000025747	270.154	432.195	103.684	153.015
1044	146.969	1.49893	0.473784	3.16374	0.00155755	0.00804875	Hspa4l	18415	ENSMUSG00000025757	83.6291	73.7921	253.475	171.04
1045	6783.94	-0.948469	0.288115	-3.29198	0.000994843	0.00568279	Larp1b	214048	ENSMUSG00000025762	10115.2	8409.36	4243.43	4724.03
1046	5181.62	0.959241	0.295648	3.24454	0.00117642	0.00646714	Gdap1	14545	ENSMUSG00000025777	3598.35	3593.41	7173.12	6197.66
1047	2050.62	-1.21019	0.350984	-3.44798	0.000564793	0.00366336	Atp5c1	11949	ENSMUSG00000025781	2658.18	3160.39	1008.92	1398.73
1048	594.422	-1.77617	0.411706	-4.31417	1.60206e-05	0.000224163	Exosc7	66446	ENSMUSG00000025785	747.904	1110.98	223.275	298.369
1049	262.704	-1.20978	0.409627	-2.95337	0.0031433	0.0139419	Zdhhc3	69035	ENSMUSG00000025786	340.766	395.181	160.496	151.856
1050	1312.58	-1.6627	0.499167	-3.33096	0.000865483	0.00508477	Rpl14	67115	ENSMUSG00000025794	1449.61	2540.59	355.813	869.049
1051	265.394	1.32846	0.519886	2.5553	0.0106097	0.0356161	Nrp1	18186	ENSMUSG00000025810	236.92	83.6137	458.289	283.784
1052	916.164	-0.868218	0.320814	-2.7063	0.00680375	0.0251749	Sec61a2	57743	ENSMUSG00000025816	1294.45	1202.34	568.98	660.014
1053	1488.89	1.89207	0.388183	4.87417	1.09265e-06	2.67498e-05	Nudt5	53893	ENSMUSG00000025817	843.949	568.219	2443.22	1693.9
1054	849.529	-2.48048	0.321555	-7.71401	1.2192e-14	6.55235e-12	Pramel6	NA	ENSMUSG00000025838	1547.73	1377.45	235.825	274.405
1055	3963.12	-1.70902	0.311963	-5.47829	4.2946e-08	1.80181e-06	Pramel7	347712	ENSMUSG00000025839	6160.87	6332.6	1551.77	2051.26
1056	1002.91	-1.60429	0.322652	-4.97219	6.61999e-07	1.78735e-05	Xiap	NA	ENSMUSG00000025860	1139.04	1174.04	635.106	653.042
1057	1915.33	-1.40283	0.380992	-3.68206	0.000231356	0.00184009	Stag2	20843	ENSMUSG00000025862	2626.68	3047.57	936.304	1034.3
1058	549.175	1.43106	0.411344	3.47897	0.000503338	0.00334945	Higd2a	67044	ENSMUSG00000025868	398	222	967	601
1059	195.552	-1.19584	0.468535	-2.5523	0.0107015	0.0358497	Nop16	28126	ENSMUSG00000025869	255.465	284.387	90.6618	146.257
1060	2036.2	-0.910882	0.29537	-3.08387	0.00204326	0.00993545	Thoc3	73666	ENSMUSG00000025872	3083	2406	1406	1352
1061	367.88	-1.64673	0.36343	-4.53106	5.86875e-06	0.000100204	Faf2	76577	ENSMUSG00000025873	671.032	650.732	125.363	179.888
1062	798.083	-1.58429	0.352974	-4.48841	7.17557e-06	0.000118052	Smad7	17131	ENSMUSG00000025880	1101	1331	363	414
1063	1334.95	1.33273	0.462498	2.8816	0.00395662	0.0166165	Myo5b	17919	ENSMUSG00000025885	1061.59	511.943	2487.47	1225.07
1064	12390.4	-0.807288	0.286573	-2.81704	0.00484683	0.019439	Rb1cc1	12421	ENSMUSG00000025907	16688.3	15326.8	9775.51	8035.47
1065	233.494	-1.24123	0.396712	-3.1288	0.0017552	0.00885128	Cops5	26754	ENSMUSG00000025917	336.107	322.77	149.845	127.001
1066	378.05	1.79747	0.506166	3.55114	0.00038357	0.00270899	Stau2	29819	ENSMUSG00000025920	207.236	141	795	332.104
1067	1906.56	-0.925269	0.322717	-2.86712	0.00414225	0.0172063	Terf1	21749	ENSMUSG00000025925	2781.34	2401.52	1069.54	1471.81
1068	80.8294	1.94357	0.752979	2.58117	0.00984662	0.0336477	Eya1	14048	ENSMUSG00000025932	47.8805	6.55889	282.197	106.808
1069	368.137	-1.75356	0.392486	-4.46782	7.90211e-06	0.000127587	Lactb2	212442	ENSMUSG00000025937	480.274	503.701	190.91	190.207
1070	633.381	-1.70894	0.340475	-5.01928	5.18647e-07	1.47442e-05	Tmem70	70397	ENSMUSG00000025940	1008.62	1016.33	257.556	308.887
1071	134.166	1.39419	0.510946	2.72865	0.00635936	0.023908	Akr1cl	70861	ENSMUSG00000025955	89.3603	61.1542	240.964	145.793
1072	684.569	1.72595	0.394489	4.37515	1.21349e-05	0.000181396	Klf7	93691	ENSMUSG00000025959	447	233	1144	860
1073	159.688	-1.3104	0.481528	-2.72135	0.00650166	0.0243214	Ndufs1	227197	ENSMUSG00000025968	197.559	184.134	99.3097	112.535
1074	220.102	-1.5088	0.479292	-3.14799	0.00164398	0.00840306	9430016H08Rik	68115	ENSMUSG00000025971	272.846	333.812	89.7708	150.021
1075	1090.95	1.10794	0.344594	3.21519	0.00130357	0.00701575	Coq10b	67876	ENSMUSG00000025981	825.275	605.284	1729.95	1184.83
1076	30.5702	2.0371	0.8492	2.39884	0.0164469	0.0496841	Cps1	227231	ENSMUSG00000025991	16	9	55	41
1077	631.352	-1.35747	0.461056	-2.94426	0.00323725	0.0142735	Wdr75	73674	ENSMUSG00000025995	902.847	904.009	261.022	399.033
1078	572.447	0.943235	0.333625	2.82724	0.00469517	0.0190341	Kansl1l	68691	ENSMUSG00000026004	399.476	374.142	798.059	728.382
1079	870.25	-1.89657	0.355731	-5.33148	9.74169e-08	3.65265e-06	Wdr12	NA	ENSMUSG00000026019	1568.32	1407.82	268.969	411.683
1080	5723.02	-1.10711	0.305706	-3.62151	0.000292893	0.00220815	Nop58	55989	ENSMUSG00000026020	8397.16	7915.04	3074.95	3864.88
1081	36.7734	2.82677	0.849377	3.32805	0.000874549	0.00511672	Casp8	NA	ENSMUSG00000026029	11.5108	6.54083	85.0668	41.0684
1082	26.0641	3.08073	1.08544	2.83822	0.00453657	0.0185104	Slc9a4	110895	ENSMUSG00000026065	11	3	36.9999	25
1083	9605.08	-0.91641	0.285899	-3.20537	0.00134891	0.00720483	Eif5b	226982	ENSMUSG00000026083	13210.4	12817.1	6347.15	6468.72
1084	32.2368	-2.14343	0.8317	-2.57716	0.00996146	0.0339243	2010300C02Rik	72097	ENSMUSG00000026090	50	52	12	12
1085	598.383	0.912791	0.376023	2.42749	0.0152037	0.0467419	Asnsd1	70396	ENSMUSG00000026095	498.75	365.073	1034.62	530.167
1086	44.4512	-2.34197	0.790178	-2.96385	0.00303821	0.0135799	Inpp1	16329	ENSMUSG00000026102	116.335	42.8554	7.50091	25.0851
1087	662.986	1.10302	0.419479	2.62951	0.00855082	0.0301012	Nabp1	NA	ENSMUSG00000026107	422.639	551.029	794.179	693.656
1088	99.8372	1.47001	0.522043	2.81587	0.0048645	0.0194999	Tmeff2	56363	ENSMUSG00000026109	72.0311	48	121.232	140.951
1089	1565.65	1.79528	0.326323	5.50154	3.76482e-08	1.6533e-06	Mff	75734	ENSMUSG00000026150	869.685	583.903	2547.19	2183.21
1090	285.353	2.50968	0.489668	5.12527	2.97117e-07	9.13696e-06	1110058L19Rik	68002	ENSMUSG00000026154	118	59.9999	633	322
1091	36.0265	2.1967	0.77962	2.81765	0.00483761	0.0194158	B3gat2	280645	ENSMUSG00000026156	18.9839	15.4714	50.512	39.3378
1092	392.76	-1.33467	0.402733	-3.31402	0.000919641	0.00534453	Plcd4	18802	ENSMUSG00000026173	834.614	510.841	183.27	190.092
1093	224.069	-1.71173	0.410064	-4.17429	2.9891e-05	0.000373423	Atic	108147	ENSMUSG00000026192	276.123	373.22	110.942	111.813
1094	265.996	-1.3204	0.431333	-3.0612	0.00220452	0.0105024	Bard1	12021	ENSMUSG00000026196	321.794	446.39	139.491	157.471
1095	153.486	-1.30985	0.451758	-2.89944	0.00373825	0.0159208	Ankzf1	52231	ENSMUSG00000026199	246.073	198.836	79.3243	95.4899
1096	420.73	-1.63337	0.448965	-3.63808	0.00027468	0.00210458	Stk16	20872	ENSMUSG00000026201	752.698	706.564	109.295	253.04
1097	135.615	-2.14213	0.569953	-3.75843	0.000170981	0.00147671	Stk11ip	71728	ENSMUSG00000026213	188	234.293	35	65
1098	139.387	-2.35037	0.528074	-4.45084	8.55366e-06	0.000136159	Ptma	19231	ENSMUSG00000026238	285.863	237.211	28.2451	52.5932
1099	718.76	1.17635	0.37248	3.15815	0.00158774	0.0081711	Farsb	NA	ENSMUSG00000026245	374.676	511.31	990.225	960.89
1100	2835.91	-0.822705	0.31934	-2.57627	0.00998722	0.0339915	Alppl2	NA	ENSMUSG00000026246	3601.83	3847.63	2266.93	1706.94
1101	249.541	-1.47519	0.398023	-3.7063	0.000210306	0.00170879	Mrpl44	69163	ENSMUSG00000026248	368	381	138	120
1102	1279.68	-2.02247	0.350461	-5.7709	7.8851e-09	4.2991e-07	Eif4e2	26987	ENSMUSG00000026254	2141.21	1964.94	394.88	618.007
1103	172.234	-1.83624	0.464849	-3.95019	7.80892e-05	0.000789001	Efhd1	98363	ENSMUSG00000026255	314	210	63	94
1104	383.096	-1.24965	0.370453	-3.37329	0.000742755	0.004502	Thap4	67026	ENSMUSG00000026279	560.059	550.245	223.613	213
1105	334.477	-2.31682	0.379707	-6.10161	1.05002e-09	8.46469e-08	Dtymk	21915	ENSMUSG00000026281	633.165	568.422	88.1076	121.001
1106	1459.45	1.53044	0.528346	2.89667	0.00377151	0.0160361	Iqca	74918	ENSMUSG00000026301	1167.74	433.984	3104.87	1115.98
1107	3230.11	1.11158	0.381238	2.91572	0.00354869	0.0153098	Lrrfip1	16978	ENSMUSG00000026305	2752.26	1593.19	5309.59	3150.11
1108	4302.04	-1.17626	0.316526	-3.71616	0.000202272	0.00165543	Ubxn4	67812	ENSMUSG00000026353	5959.04	5705.22	2555.31	2777.08
1109	61.0136	3.0239	0.718754	4.20715	2.58617e-05	0.000331676	Lct	226413	ENSMUSG00000026354	21	19	90	48
1110	47.2084	2.89376	0.726923	3.98084	6.86721e-05	0.000713538	Rgs18	64214	ENSMUSG00000026357	12	11	72	90
1111	427.298	1.56538	0.557552	2.80759	0.0049914	0.0199127	Rgs2	19735	ENSMUSG00000026360	264	115	931	450
1112	501.741	-1.33137	0.361786	-3.67999	0.000233241	0.00184857	Cdc73	214498	ENSMUSG00000026361	635.226	705.029	349.521	261.352
1113	652.753	-2.83441	0.461519	-6.14148	8.17559e-10	6.95745e-08	Tsn	22099	ENSMUSG00000026374	884.63	1179.05	110.08	240.32
1114	198.514	1.33949	0.431622	3.10338	0.00191321	0.00946582	Ptpn4	19258	ENSMUSG00000026384	166.886	136.009	176.304	249.116
1115	277.259	2.70068	0.460305	5.86717	4.43297e-09	2.70435e-07	3110009E18Rik	73103	ENSMUSG00000026388	102.959	54.1727	556.912	364.321
1116	395.276	1.67267	0.468221	3.5724	0.000353722	0.00252985	Nek7	59125	ENSMUSG00000026393	268.057	125.812	755.084	424.63
1117	341.169	1.42462	0.418094	3.40743	0.000655787	0.00409586	Nr5a2	NA	ENSMUSG00000026398	244.604	128.493	597.865	419.779
1118	45.9253	1.81559	0.707558	2.566	0.010288	0.0347843	C4bp	12269	ENSMUSG00000026405	27	16	66	70.6275
1119	146.492	1.58383	0.469642	3.37242	0.000745108	0.00451384	Csrp1	13007	ENSMUSG00000026421	90	62	244	185
1120	456.189	1.24573	0.347068	3.5893	0.000331565	0.0024236	Srgap2	14270	ENSMUSG00000026425	371.831	288	606.991	461.005
1121	418.887	1.28272	0.361842	3.54497	0.000392656	0.00275486	Chit1	71884	ENSMUSG00000026450	256	246	644	510
1122	79.6825	-1.79414	0.574887	-3.12085	0.00180328	0.00904926	Adipor1	NA	ENSMUSG00000026457	132.302	124.138	27.779	41.0857
1123	351.234	-1.07156	0.444297	-2.41181	0.0158736	0.0484449	Xpr1	19775	ENSMUSG00000026469	376.916	547.655	190.605	262.223
1124	38.116	2.00938	0.758166	2.65031	0.00804173	0.0287121	Rgs16	19734	ENSMUSG00000026475	15	16	61	58
1125	713.811	-1.40099	0.336616	-4.162	3.15476e-05	0.000388696	Rnf2	NA	ENSMUSG00000026484	577.505	643.339	710.209	614.925
1126	550.416	1.52669	0.406984	3.75122	0.00017598	0.00150577	Cdc42bpa	226751	ENSMUSG00000026490	370.287	241.685	1026.04	533.741
1127	120.434	-2.90577	0.644779	-4.50662	6.58685e-06	0.000109807	Mixl1	27217	ENSMUSG00000026497	157	269	15	40
1128	116.615	1.95454	0.538829	3.6274	0.000286294	0.00217437	Pycr2	69051	ENSMUSG00000026520	70.2296	34.4623	188.737	158.377
1129	102.654	1.57857	0.657546	2.4007	0.0163637	0.0495389	Mpzl1	68481	ENSMUSG00000026566	119.063	26.3587	120.718	115.525
1130	2203.71	-1.14833	0.300431	-3.82228	0.000132222	0.00121519	Mpc2	70456	ENSMUSG00000026568	3010.51	3150.45	1316.12	1378.03
1131	599.801	1.63725	0.420392	3.89458	9.83679e-05	0.000948872	Nme7	171567	ENSMUSG00000026575	463.485	221.412	1024.45	593.525
1132	217.567	-1.29114	0.451925	-2.85699	0.00427682	0.0176419	Blzf1	66352	ENSMUSG00000026577	275.211	340.688	147.875	102.437
1133	166.874	1.28452	0.519849	2.47094	0.0134758	0.0426255	Ccdc181	74895	ENSMUSG00000026578	101	98	317	146
1134	196.117	2.18194	0.569987	3.82806	0.000129157	0.00119481	Selp	20344	ENSMUSG00000026580	88	43	421	242
1135	2761.77	0.913972	0.317595	2.87779	0.00400472	0.0167601	Kctd3	226823	ENSMUSG00000026608	2279.69	1616.14	4143.47	3051.9
1136	364.759	-1.79863	0.483744	-3.71815	0.000200686	0.00164723	Eprs	107508	ENSMUSG00000026615	364.666	499.576	170.357	225.891
1137	117.821	-1.70298	0.486162	-3.50291	0.000460198	0.00312771	Cr2	12902	ENSMUSG00000026616	179	154	60	60
1138	200.283	2.63523	0.435944	6.04488	1.49522e-09	1.14445e-07	Acbd7	78245	ENSMUSG00000026644	70	45	326	349
1139	1165.21	0.926392	0.338201	2.73918	0.00615933	0.0233078	Suv39h2	64707	ENSMUSG00000026646	839.342	794.823	1724.6	1267.05
1140	105.34	-1.30092	0.528203	-2.46291	0.0137814	0.0433853	1700009P17Rik	75472	ENSMUSG00000026649	182.037	115.647	52	71.5418
1141	132.81	-1.39336	0.55308	-2.51927	0.0117599	0.0384048	Sephs1	109079	ENSMUSG00000026662	203.274	162.643	53.6524	94.049
1142	966.477	-0.853153	0.312988	-2.72583	0.00641397	0.0240503	Mcm10	NA	ENSMUSG00000026669	1393.51	1104.75	775.434	613.117
1143	2481.74	-0.926128	0.291295	-3.17935	0.00147606	0.00773032	Uap1	107652	ENSMUSG00000026670	3466.16	3408.15	1655.7	1581.57
1144	1201.67	1.29478	0.341014	3.79686	0.000146541	0.00132309	Ddr2	NA	ENSMUSG00000026674	1156.87	983.112	999.397	1198.84
1145	113.938	1.82164	0.545959	3.33659	0.00084812	0.00500042	Nuf2	NA	ENSMUSG00000026683	52.5438	55.9324	209.428	117.195
1146	1009.92	1.40371	0.356299	3.93969	8.15857e-05	0.000815568	Lmx1a	NA	ENSMUSG00000026686	707.758	445.774	1673.87	1188.03
1147	1341	1.70776	0.362	4.71756	2.38693e-06	4.9294e-05	Mgst3	66447	ENSMUSG00000026688	838	475	2318	1694
1148	31.0649	3.07349	1.02611	2.99528	0.00274195	0.0125033	Fmo3	14262	ENSMUSG00000026691	11	3	84	25
1149	217.486	2.0594	0.50742	4.05857	4.93739e-05	0.000546844	Fmo4	NA	ENSMUSG00000026692	123	55.9999	429	248
1150	200.142	-1.70539	0.478187	-3.56638	0.000361953	0.00258217	Mettl13	NA	ENSMUSG00000026694	293.709	319.731	65.9481	120.106
1151	169.566	2.4213	0.641644	3.7736	0.00016091	0.00142261	Pigc	NA	ENSMUSG00000026698	79.0001	32	398	146
1152	559.927	-0.85994	0.333828	-2.576	0.00999508	0.033993	Cenpl	70454	ENSMUSG00000026708	808.13	675.393	412.731	364.557
1153	201.822	2.2198	0.697657	3.18179	0.00146366	0.00767604	Rsu1	20163	ENSMUSG00000026727	107.565	43.994	460.334	126.239
1154	384.697	1.4219	0.387457	3.66984	0.000242701	0.00190614	Pter	19212	ENSMUSG00000026730	248.168	190.172	630.07	445.132
1155	812.731	-1.73985	0.49649	-3.50431	0.00045779	0.00311617	Psmb7	19177	ENSMUSG00000026750	1049.34	1473.34	198.724	530.105
1156	85.596	-1.86414	0.556766	-3.34816	0.000813495	0.00483216	Ppp6c	67857	ENSMUSG00000026753	152.434	125.097	42.1941	29.8543
1157	1129.19	-0.975745	0.314952	-3.09808	0.00194781	0.00957864	Orc4	26428	ENSMUSG00000026761	1612.18	1672.26	607.326	787.366
1158	2187.69	-1.21173	0.347221	-3.48979	0.000483406	0.00324746	Yme1l1	27377	ENSMUSG00000026775	2882.75	3366.8	1052.04	1508.08
1159	283.66	-2.20225	0.425389	-5.17703	2.25441e-07	7.26952e-06	Pkn3	263803	ENSMUSG00000026785	401	532.695	94	105
1160	912.343	-0.815866	0.317916	-2.56629	0.0102792	0.0347652	Zbtb43	71834	ENSMUSG00000026788	1418.7	1206.53	580.284	591.989
1161	159.644	1.1559	0.446229	2.59038	0.0095869	0.0329771	Stxbp1	20910	ENSMUSG00000026797	124	83.5346	206	217.939
1162	1721.79	1.88057	0.411611	4.5688	4.90534e-06	8.80539e-05	Med27	68975	ENSMUSG00000026799	1065.66	435.288	3098.34	2384.95
1163	1073.21	-1.05163	0.357155	-2.94447	0.00323504	0.0142735	Ttf1	22130	ENSMUSG00000026803	1556.34	1391.08	594.641	753.905
1164	535.171	-1.4872	0.442296	-3.36246	0.0007725	0.00463993	Ddx31	227674	ENSMUSG00000026806	829	775	184	358
1165	1098.71	-1.66056	0.32745	-5.07118	3.9535e-07	1.16804e-05	Gtf3c5	70239	ENSMUSG00000026816	1903.99	1564	433	591
1166	101.525	-4.42059	0.673201	-6.56652	5.15057e-11	7.75058e-09	Slc25a25	227731	ENSMUSG00000026819	269.802	109.732	10.8719	7.5637
1167	205.845	-1.18224	0.42076	-2.80978	0.00495747	0.0197983	Ptges2	96979	ENSMUSG00000026820	274.999	264.461	140.202	124.845
1168	968.834	-1.13055	0.310239	-3.64413	0.000268298	0.00206409	Gpd2	NA	ENSMUSG00000026827	1365	1330	595	604
1169	257.67	1.15162	0.420523	2.73854	0.00617134	0.0233333	Olfm1	56177	ENSMUSG00000026833	177	161	380	285
1170	63.0786	-1.85447	0.72501	-2.55786	0.0105318	0.0354179	Lamc3	23928	ENSMUSG00000026840	134	73	14	39
1171	254.541	-1.64627	0.445206	-3.69777	0.000217504	0.0017534	Fubp3	320267	ENSMUSG00000026843	358.236	511.001	93.0222	123
1172	668.765	-2.3391	0.387226	-6.04066	1.53485e-09	1.15482e-07	Tor1b	30934	ENSMUSG00000026848	1170.99	1071.31	176.139	255.764
1173	285.126	-1.06297	0.414683	-2.56334	0.010367	0.0349886	BC005624	227707	ENSMUSG00000026851	379.368	402.879	144.218	218.869
1174	1820.34	-1.983	0.36342	-5.45651	4.85573e-08	2.00007e-06	Ntmt1	NA	ENSMUSG00000026857	3119	3038	522	858
1175	1003.26	-1.54546	0.34677	-4.45673	8.3218e-06	0.00013316	Gapvd1	66691	ENSMUSG00000026867	1439.71	1496.59	550.548	474.753
1176	27.7598	-2.89721	0.964312	-3.00443	0.0026608	0.0121973	Cutal	77996	ENSMUSG00000026870	77	27.4294	7	6
1177	143.907	-1.92617	0.48485	-3.97272	7.10563e-05	0.000728073	Rab14	68365	ENSMUSG00000026878	157.014	196.943	68.0932	85.4502
1178	271.066	2.10585	0.48431	4.34815	1.3729e-05	0.000200706	Ttll11	74410	ENSMUSG00000026885	149	83	464.81	300.43
1179	2956.36	1.45126	0.326193	4.4491	8.62298e-06	0.000137069	Rbm18	67889	ENSMUSG00000026889	1793.89	1448.93	5034.54	3471.18
1180	141.582	-1.61066	0.51557	-3.12403	0.0017839	0.00897598	Gca	227960	ENSMUSG00000026893	122.869	231.633	84.1226	83.8593
1181	625.074	-1.72909	0.398502	-4.33897	1.43152e-05	0.000206865	Brd3	67382	ENSMUSG00000026918	801.186	1122.7	313.435	253.465
1182	115.145	-1.61114	0.502542	-3.20598	0.00134603	0.00719285	Agpat2	67512	ENSMUSG00000026922	160.301	192.965	57.7747	53
1183	24.6273	2.50853	0.987869	2.53934	0.0111062	0.0368662	Notch1	18128	ENSMUSG00000026923	4	13	27	51
1184	372.823	-1.46383	0.36736	-3.98472	6.75599e-05	0.000704045	Nacc2	NA	ENSMUSG00000026932	636.525	509.91	156.547	227.758
1185	25.3568	-4.11442	1.29085	-3.18737	0.00143574	0.00757277	Mamdc4	381352	ENSMUSG00000026941	43.8883	26	0	7
1186	340.202	-1.00923	0.399563	-2.52583	0.0115426	0.0379794	Sapcd2	72080	ENSMUSG00000026955	502.938	440.773	168.559	267.551
1187	275.41	-0.986579	0.388605	-2.53877	0.0111243	0.0368996	Uap1l1	227620	ENSMUSG00000026956	364	351	174	203
1188	424.117	-1.48483	0.394552	-3.76332	0.000167669	0.00145675	Arrdc1	215705	ENSMUSG00000026972	570.107	690.123	178.272	263.13
1189	225.367	-1.0684	0.401312	-2.66228	0.00776135	0.0279409	2019-03-07	NA	ENSMUSG00000026977	270	289.677	134.472	186.837
1190	1201.63	-0.977066	0.306819	-3.1845	0.00145006	0.00762485	Baz2b	407823	ENSMUSG00000026987	1528.41	1132.35	1268.92	756.213
1191	44.8168	2.58615	0.817081	3.16511	0.00155023	0.00802887	Dusp19	68082	ENSMUSG00000027001	18.0675	9	106	43
1192	582.571	1.01623	0.399579	2.54325	0.0109826	0.0365525	Itga4	16401	ENSMUSG00000027009	482.909	319.245	966.061	558.215
1193	102.25	-4.38719	0.77097	-5.69048	1.26683e-08	6.46942e-07	Ube2e3	22193	ENSMUSG00000027011	196.332	171.69	2.32486	17.1053
1194	723.871	1.09534	0.349866	3.13075	0.00174361	0.00882438	Dync1i2	NA	ENSMUSG00000027012	441.991	500.976	1110.22	818.257
1195	657.064	-1.81993	0.416109	-4.37369	1.22163e-05	0.000182372	Hat1	107435	ENSMUSG00000027018	793	1262	249	316
1196	903.676	-2.41788	0.516585	-4.68051	2.86158e-06	5.69823e-05	Timm10	30059	ENSMUSG00000027076	1248	1813	140	415
1197	307.962	-1.88482	0.504898	-3.73307	0.000189163	0.00157557	Itgav	16410	ENSMUSG00000027087	397.479	666	74.0001	164.543
1198	2968.91	1.21266	0.338005	3.58771	0.000333589	0.00243193	Phospho2	73373	ENSMUSG00000027088	2215.72	1504.54	4798.54	3285.5
1199	296.761	-3.12903	0.639491	-4.893	9.931e-07	2.50076e-05	Mtx2	53375	ENSMUSG00000027099	335	572	31	96
1200	1224.05	-1.82092	0.516188	-3.52763	0.000419305	0.00291217	Ola1	67059	ENSMUSG00000027108	1256.86	2502.89	316.45	739.307
1201	3421.68	-0.807726	0.311135	-2.59606	0.00942998	0.0324967	Kif18a	228421	ENSMUSG00000027115	4681.07	4059.73	2895.93	2090.32
1202	487.387	-4.09193	0.535093	-7.64714	2.05493e-14	1.00835e-11	Arl14ep	NA	ENSMUSG00000027122	1002.52	1062.91	17.6645	84.196
1203	1544.5	-1.45018	0.3709	-3.90988	9.23408e-05	0.000901521	Emc4	68032	ENSMUSG00000027131	2041.28	2532.52	647.057	967.801
1204	2736.77	-0.819883	0.311639	-2.63087	0.00851657	0.02999	Depdc7	211896	ENSMUSG00000027173	3437	3690	1799	2057
1205	176.095	-1.72955	0.464537	-3.72317	0.000196734	0.00162663	Tcp11l1	NA	ENSMUSG00000027175	257.94	283.887	66.7596	93.6044
1206	2494.53	-1.10812	0.304275	-3.64182	0.000270714	0.00207983	Caprin1	NA	ENSMUSG00000027184	3325.75	3392.19	1719.88	1479.35
1207	1053.57	-1.06446	0.336876	-3.15981	0.00157873	0.00813214	Myef2	17876	ENSMUSG00000027201	1401.2	1457.3	590.466	762.315
1208	334.929	2.52156	0.379255	6.64872	2.95655e-11	5.29644e-09	Fgf7	14178	ENSMUSG00000027208	128.244	100.804	443.964	553.488
1209	744.189	1.56563	0.510309	3.068	0.00215497	0.010323	Meis2	17536	ENSMUSG00000027210	545.965	281.443	1483.05	556.966
1210	506.367	-1.30164	0.381718	-3.40996	0.000649728	0.00408005	Pex16	18633	ENSMUSG00000027222	693.986	789	235.948	325.942
1211	60.969	2.26733	0.780895	2.90351	0.00369011	0.0157573	Duoxa2	66811	ENSMUSG00000027225	22	20.6725	156.407	42
1212	977.271	-1.6465	0.331277	-4.97017	6.68956e-07	1.79331e-05	Sord	20322	ENSMUSG00000027227	1537	1497	408	513
1213	226.852	-1.39393	0.435846	-3.19823	0.00138275	0.00735773	Arfgap2	77038	ENSMUSG00000027255	416.931	327.732	93.4394	126.274
1214	295.762	-1.2672	0.382705	-3.31116	0.000929108	0.00539121	Mtch2	56428	ENSMUSG00000027282	473.401	419.497	144.567	180.884
1215	881.674	-1.9521	0.466381	-4.18564	2.84361e-05	0.000359384	Cdan1	68968	ENSMUSG00000027284	1177.96	1485.78	244.374	479.399
1216	348.65	-1.31405	0.378486	-3.47184	0.000516901	0.00341554	Haus2	66296	ENSMUSG00000027285	497.698	515.712	176.567	213.301
1217	1721.85	-1.10917	0.298093	-3.72089	0.000198521	0.00163541	Snap23	20619	ENSMUSG00000027287	2616.39	2022.73	1230.57	1009.17
1218	637.267	1.20909	0.395693	3.05562	0.00224597	0.0106594	Ehd4	98878	ENSMUSG00000027293	483	273	1191	687
1219	193.542	-2.94716	0.614847	-4.79333	1.64038e-06	3.65875e-05	Ndufaf1	NA	ENSMUSG00000027305	360	435	13	69
1220	30.8123	-2.49214	0.919798	-2.70944	0.00673965	0.0249717	Adam33	110751	ENSMUSG00000027318	56.0065	68	3.00258	15.0153
1221	1429.26	-1.18492	0.34518	-3.43276	0.000597468	0.00383107	Casc5	NA	ENSMUSG00000027326	2415.97	1804.42	941.627	700.093
1222	1879.16	1.22676	0.501812	2.44466	0.014499	0.0451286	Knstrn	51944	ENSMUSG00000027331	1739.21	648.869	3694.84	1489.46
1223	632.297	-0.865092	0.339631	-2.54716	0.0108605	0.0362316	Ivd	56357	ENSMUSG00000027332	805.045	771.252	413.231	515.011
1224	357.021	1.57706	0.419649	3.75804	0.000171247	0.00147759	Tmem230	NA	ENSMUSG00000027341	236.433	122.917	655.498	446.826
1225	169.269	2.31085	0.473641	4.8789	1.06678e-06	2.63498e-05	Usp8	84092	ENSMUSG00000027363	47.8564	67.1107	287.193	261.552
1226	1812.59	-1.09348	0.325575	-3.35861	0.000783349	0.0046951	Trpm7	58800	ENSMUSG00000027365	2638.84	3144.85	858.83	1112.75
1227	28.9496	-3.25549	0.957663	-3.39941	0.000675325	0.00418087	Dusp2	13537	ENSMUSG00000027368	77	58	2	8
1228	883.342	-0.837927	0.349271	-2.39908	0.0164364	0.0496678	Bub1	12235	ENSMUSG00000027379	1400	947	742	505
1229	304.133	-1.37212	0.464851	-2.95174	0.00315993	0.0140075	Ndufaf5	69487	ENSMUSG00000027384	559	355	111	218
1230	481.526	-0.929246	0.381072	-2.43851	0.0147481	0.0457148	Zc3h8	57432	ENSMUSG00000027387	725	578	397	251
1231	1103.06	-2.08413	0.433876	-4.80351	1.55907e-06	3.49903e-05	Snrpb	20638	ENSMUSG00000027404	1643	1967	267	550
1232	295.58	-1.095	0.428005	-2.55838	0.0105161	0.0354012	Vps16	80743	ENSMUSG00000027411	411.374	415.073	134.521	231.575
1233	1344.26	2.15851	0.467914	4.61304	3.9682e-06	7.37811e-05	Bfsp1	12075	ENSMUSG00000027420	771.341	273.619	2712.25	1582.43
1234	58.6622	-1.75047	0.63808	-2.74334	0.0060817	0.0230881	Dtd1	66044	ENSMUSG00000027430	108	86	24	26
1235	1279.63	-1.14821	0.327254	-3.50861	0.000450448	0.00307361	Xrn2	24128	ENSMUSG00000027433	1594	1714	874	806
1236	384.695	1.52454	0.366803	4.1563	3.23448e-05	0.000395925	Cst9	13013	ENSMUSG00000027445	194	210	545	570
1237	264.921	-1.73881	0.410722	-4.23354	2.3004e-05	0.000300838	Gins1	69270	ENSMUSG00000027454	474	461	83	132
1238	146.808	1.76172	0.45857	3.84177	0.000122149	0.00113744	Snph	241727	ENSMUSG00000027457	81	65	226	191
1239	24.6072	3.6648	1.0635	3.44597	0.000569021	0.00368232	Fam110a	NA	ENSMUSG00000027459	2	5	52	39
1240	134.974	-1.93553	0.561102	-3.44951	0.000561597	0.00364893	Rbck1	NA	ENSMUSG00000027466	242.424	197.326	34.8645	70.982
1241	7018.04	-0.766894	0.286951	-2.67256	0.00752757	0.027282	Tpx2	NA	ENSMUSG00000027469	11014.4	8981.67	4805.3	4420.57
1242	2595.58	-1.26681	0.467258	-2.71116	0.00670476	0.0248914	Pdrg1	68559	ENSMUSG00000027472	3788	3937	766	2090
1243	387.33	-1.75002	0.406667	-4.30332	1.68261e-05	0.000233006	Cdk5rap1	NA	ENSMUSG00000027487	638.488	617.718	125.278	213.321
1244	168.519	-1.5732	0.43655	-3.60372	0.00031369	0.00232456	Snta1	20648	ENSMUSG00000027488	251	246	92	80
1245	139.58	1.68651	0.486305	3.46801	0.000524327	0.00345047	Fam210b	67017	ENSMUSG00000027495	79	58	249	167
1246	2852.04	-0.891065	0.306699	-2.90534	0.00366853	0.0156948	Aurka	NA	ENSMUSG00000027496	4453	3221	2151	1751
1247	2242.59	-1.21327	0.349366	-3.47277	0.000515121	0.00341177	Cstf1	67337	ENSMUSG00000027498	4116	2297	1348	1330
1248	2046.56	-2.04006	0.340169	-5.99718	2.00768e-09	1.43409e-07	Rtfdc1	66404	ENSMUSG00000027502	3298.95	3344.98	645.89	931.974
1249	886.722	2.23717	0.387064	5.77985	7.47669e-09	4.14229e-07	Rbm38	NA	ENSMUSG00000027510	429.755	210.749	1439.28	1445.76
1250	27.0739	8.23732	1.71487	4.80346	1.55946e-06	3.49903e-05	Stx16	NA	ENSMUSG00000027522	0	0	53.6916	48.7601
1251	597.559	1.58854	0.473643	3.35388	0.000796873	0.00475596	Gnas	14683	ENSMUSG00000027523	418.238	208.092	1200.51	550.169
1252	34.9271	-3.7247	0.997396	-3.73443	0.000188142	0.00157054	Impa1	55980	ENSMUSG00000027531	33	53.0058	5	6.62181
1253	305.163	2.0185	0.453315	4.45276	8.47736e-06	0.000135135	Fabp5	16592	ENSMUSG00000027533	163.557	89.6279	593.017	356.387
1254	996.996	-1.6303	0.336561	-4.84399	1.27257e-06	3.00465e-05	Ptpn1	19246	ENSMUSG00000027540	1839.39	1482.59	390.697	491.701
1255	1651.75	-0.997459	0.321353	-3.10393	0.00190966	0.00946113	Sall4	99377	ENSMUSG00000027547	2108.05	2424.23	1004.26	1122.85
1256	463.468	1.79575	0.396786	4.52574	6.01837e-06	0.000101627	Lrrcc1	71710	ENSMUSG00000027550	265	165	911	523.999
1257	110.405	-2.02132	0.603704	-3.3482	0.000813378	0.00483216	Arfgap1	228998	ENSMUSG00000027575	104.884	219.779	46.459	46.1098
1258	591.038	-3.32765	0.502896	-6.61697	3.66628e-11	6.17576e-09	Stmn3	20262	ENSMUSG00000027581	987	1194	54	154
1259	187.912	1.33551	0.450536	2.96427	0.00303401	0.0135719	Zbtb46	72147	ENSMUSG00000027583	109.018	113.929	314.389	202.495
1260	216.987	1.87344	0.54462	3.4399	0.000581936	0.00375084	Raly	NA	ENSMUSG00000027593	170.77	46.2254	257.974	377.314
1261	1812.62	-1.68237	0.499104	-3.37079	0.00074953	0.00453333	Map1lc3a	66734	ENSMUSG00000027602	1989	3514	479	1207
1262	52.0903	-2.41262	0.749352	-3.21961	0.00128367	0.00693829	Mmp24	17391	ENSMUSG00000027612	120.941	63.3811	9.5351	21.6668
1263	734.808	1.81783	0.505606	3.59535	0.00032396	0.00238189	Tbl1xr1	NA	ENSMUSG00000027630	488.087	205.8	1393.93	721.679
1264	898.841	-0.807036	0.336758	-2.39649	0.0165531	0.049938	Samhd1	56045	ENSMUSG00000027639	976.366	791.84	871.08	810.634
1265	23.011	-2.70194	1.03181	-2.61865	0.00882777	0.0309123	Src	20779	ENSMUSG00000027646	50	33.2489	9	2.55682
1266	1012.1	-1.29771	0.347435	-3.73512	0.000187627	0.0015674	Rprd1b	70470	ENSMUSG00000027651	1443.75	1540.77	486.227	631.113
1267	1823.02	-1.5927	0.328621	-4.84661	1.25589e-06	2.98399e-05	Zfp639	NA	ENSMUSG00000027667	2685.36	2893.72	787.614	979.277
1268	670.988	1.39831	0.400556	3.49092	0.000481359	0.00323563	Gnb4	14696	ENSMUSG00000027669	532.511	289.384	1031.02	738.652
1269	330.199	-1.14687	0.473582	-2.4217	0.015448	0.0474024	Ndufb5	66046	ENSMUSG00000027673	318.078	468.918	273.303	181.636
1270	917.184	-1.20778	0.381074	-3.16941	0.00152749	0.00793338	Ttc14	67120	ENSMUSG00000027677	1145.4	1366.53	418.024	711.092
1271	573.94	1.26972	0.352675	3.60024	0.000317921	0.0023482	Mecom	14013	ENSMUSG00000027684	427.028	277	737.106	835.003
1272	138.475	1.77932	0.595761	2.98664	0.00282063	0.0128103	Tnik	665113	ENSMUSG00000027692	72	59	280	116.137
1273	4544.4	1.84993	0.453882	4.0758	4.58568e-05	0.000515992	Pld1	18805	ENSMUSG00000027695	2896.59	1239.8	9165.39	4686.64
1274	1529	-0.910971	0.365033	-2.49558	0.012575	0.0403645	Sec62	69276	ENSMUSG00000027706	1795	2155	1005	1077
1275	2647.62	0.939705	0.30672	3.06372	0.00218603	0.0104363	Dcun1d1	NA	ENSMUSG00000027708	1861.6	1852.02	3749.42	3041.76
1276	40.9444	-2.64464	0.756729	-3.49483	0.000474359	0.00319619	Mccc1	72039	ENSMUSG00000027709	76.0742	69.3692	11.0203	11.0517
1277	342.852	-1.49222	0.478564	-3.11812	0.00182009	0.00911336	Spata5	57815	ENSMUSG00000027722	441.008	637.655	116.844	210.348
1278	425.324	1.2901	0.379019	3.40379	0.000664583	0.00413023	Slc7a11	26570	ENSMUSG00000027737	306.75	182.533	733.364	520.176
1279	94.937	1.36326	0.55448	2.45864	0.0139466	0.0437713	Cog6	67542	ENSMUSG00000027742	51.9293	57.6912	158.241	104.127
1280	152.094	1.23181	0.496284	2.48206	0.0130626	0.0415985	P2ry1	NA	ENSMUSG00000027765	109.893	77.6159	153.781	262.358
1281	1333.02	-0.879275	0.337024	-2.60894	0.00908238	0.0315785	Dhx36	72162	ENSMUSG00000027770	1838	1720	785	1024
1282	434.482	-1.09121	0.393351	-2.77413	0.00553497	0.0215021	Mfsd1	66868	ENSMUSG00000027775	505	689	257	285
1283	194.375	1.16522	0.413935	2.81497	0.00487816	0.0195369	Ppm1l	242083	ENSMUSG00000027784	155	144	209	222
1284	2355.41	-1.59683	0.316338	-5.04785	4.46799e-07	1.29629e-05	Nmd3	97112	ENSMUSG00000027787	3750.05	3529.32	988.3	1284.86
1285	40.3444	3.34215	0.89283	3.74332	0.000181604	0.00153412	Bche	12038	ENSMUSG00000027792	6	19	50	30
1286	127.216	-1.97821	0.545471	-3.6266	0.000287179	0.00217962	Ppid	67738	ENSMUSG00000027804	176.79	233.031	35.4477	65.6427
1287	216.048	1.39949	0.430307	3.25231	0.00114471	0.0063516	Pfn2	18645	ENSMUSG00000027805	124	118	367	249
1288	4428.95	-1.56691	0.344515	-4.54817	5.41155e-06	9.46896e-05	Serp1	28146	ENSMUSG00000027808	6674.16	6866.27	1719.22	2625.13
1289	1655.02	-1.89021	0.317663	-5.95037	2.67538e-09	1.7728e-07	Gmps	229363	ENSMUSG00000027823	2720.45	2623.93	611.418	757.261
1290	463.195	1.93496	0.403875	4.79099	1.65958e-06	3.68702e-05	Vmn2r1	56544	ENSMUSG00000027824	268.393	135.057	788.304	645.208
1291	1192.57	-1.26246	0.326939	-3.86146	0.00011271	0.00105916	Pdcd10	56426	ENSMUSG00000027835	2140.13	1398.19	676.804	675.03
1292	194.727	2.47467	0.451557	5.48031	4.24576e-08	1.78797e-06	Ptpn22	19260	ENSMUSG00000027843	79.9637	53.8291	420.116	204.194
1293	279.468	-1.53069	0.423576	-3.61373	0.000301826	0.0022559	Sike1	66641	ENSMUSG00000027854	469.71	356.731	108.596	183.203
1294	1687.67	-0.875724	0.308865	-2.8353	0.00457832	0.0186403	Gdap2	14547	ENSMUSG00000027865	2450.03	2120.92	1274.17	1010.51
1295	829.542	-1.2905	0.341962	-3.77381	0.000160772	0.00142261	Prpf38b	66921	ENSMUSG00000027881	1119.44	1303.07	466.32	461.261
1296	1037.61	2.22805	0.509578	4.37234	1.22924e-05	0.000182464	Creb3l4	NA	ENSMUSG00000027938	597	183	2158	1169
1297	59.7637	-2.35266	0.696482	-3.37792	0.000730359	0.00443879	Nup210l	77595	ENSMUSG00000027939	125.673	82.3734	12.0708	25.7357
1298	1614.42	-1.0792	0.311469	-3.46487	0.000530497	0.00348295	Larp7	28036	ENSMUSG00000027968	2678.58	1867.66	1065.57	956.629
1299	1198.61	2.5838	0.483761	5.34107	9.23991e-08	3.48768e-06	Lef1	16842	ENSMUSG00000027985	533.193	210.727	2630.19	1260.51
1300	139.462	-1.53339	0.542894	-2.82448	0.00473577	0.0191432	Casp6	12368	ENSMUSG00000027997	192	267	50	74
1301	1414.76	-1.08374	0.305327	-3.54943	0.000386067	0.00272322	Plrg1	53317	ENSMUSG00000027998	2076.13	1873.4	955.663	814.133
1302	358.969	-1.76464	0.424401	-4.15795	3.21115e-05	0.000393925	Gar1	68147	ENSMUSG00000028010	598.794	518.956	115.87	207.608
1303	365.749	-1.32072	0.369094	-3.57828	0.000345864	0.0024923	Ints12	71793	ENSMUSG00000028016	522	542	219	190
1304	6281.12	1.2768	0.346871	3.68091	0.000232404	0.0018457	Cks1b	54124	ENSMUSG00000028044	4741.99	2903.99	10398	6983.99
1305	76.7363	-1.42913	0.56641	-2.52313	0.0116315	0.0381608	Hcn3	15168	ENSMUSG00000028051	114	115	43	38
1306	370.99	-1.23812	0.381017	-3.24952	0.00115602	0.00638609	Lmna	16905	ENSMUSG00000028063	488.845	503.1	217.933	240.078
1307	155.357	1.21651	0.459216	2.6491	0.00807068	0.0287791	Iqgap3	404710	ENSMUSG00000028068	85.8766	96.4913	258.877	188.469
1308	277.652	-1.11924	0.42773	-2.61669	0.00887865	0.0310261	Apoa1bp	246703	ENSMUSG00000028070	424	358	128	213
1309	925.776	1.09816	0.341454	3.21613	0.00129934	0.00699634	Dclk2	70762	ENSMUSG00000028078	706.233	510.836	1447.66	1028.79
1310	817.229	0.862233	0.342124	2.52023	0.0117277	0.038376	Lrba	80877	ENSMUSG00000028080	769.408	475.402	984.26	1012.96
1311	8076.76	-0.874362	0.357436	-2.44621	0.0144368	0.0449968	Rps3a1	20091	ENSMUSG00000028081	9335.4	11825.8	4512.19	6596.29
1312	38.016	2.57407	1.01397	2.53861	0.0111294	0.0368996	Chd1l	68058	ENSMUSG00000028089	15.9757	7	111	17
1313	564.067	-1.62779	0.352186	-4.62197	3.8012e-06	7.1027e-05	Polr3c	NA	ENSMUSG00000028099	939.018	824.815	312.758	222.546
1314	737.83	2.49312	0.492573	5.06142	4.16155e-07	1.21993e-05	Bcar3	29815	ENSMUSG00000028121	329.765	140.32	1705.02	747.857
1315	184.145	-2.12847	0.44448	-4.78867	1.67894e-06	3.70813e-05	Gclm	14630	ENSMUSG00000028124	300.364	330.501	63.9645	65.4883
1316	769.888	-1.09418	0.34121	-3.20675	0.00134243	0.00717699	Tmem56	NA	ENSMUSG00000028132	1324.57	856.787	453.992	503.032
1317	1694.03	1.51421	0.400579	3.78005	0.000156797	0.00139646	Adh5	11532	ENSMUSG00000028138	1291.31	526.226	3089.28	2040.7
1318	831.312	0.876264	0.347809	2.51938	0.0117562	0.0384048	Tacr3	21338	ENSMUSG00000028172	536	655	1106	992
1319	47.0347	1.80849	0.714986	2.52941	0.0114253	0.037651	Wls	68151	ENSMUSG00000028173	22.5178	20	89.6367	53.0478
1320	1645.24	-1.30585	0.333012	-3.92131	8.80676e-05	0.000867305	Zranb2	53861	ENSMUSG00000028180	1886.23	2238.56	1130.33	998.959
1321	23.1949	2.69972	1.0345	2.60967	0.00906284	0.0315494	Lphn2	99633	ENSMUSG00000028184	9	5	53.5936	20.4239
1322	142.432	1.74641	0.590175	2.95914	0.00308499	0.0137563	Cpne3	70568	ENSMUSG00000028228	81.525	53.6707	316.456	113.695
1323	51.0135	2.00762	0.67924	2.95568	0.00311982	0.0138671	Nsmaf	18201	ENSMUSG00000028245	33.0082	18.087	73.7254	60.3747
1324	297.698	-1.54907	0.418852	-3.69837	0.000216991	0.00175176	Coq3	230027	ENSMUSG00000028247	427	513.84	129	151
1325	834.592	-1.07065	0.39186	-2.73222	0.00629086	0.0237057	Pnisr	66625	ENSMUSG00000028248	901.856	966.296	452.421	859.29
1326	1669.2	0.862793	0.317539	2.71712	0.0065852	0.0245417	Ndufaf4	68493	ENSMUSG00000028261	1372	1063	2410	1818
1327	1425.05	0.848689	0.325711	2.60565	0.00916996	0.0317851	Gtf2b	229906	ENSMUSG00000028271	1096	992.998	2074.98	1503.98
1328	1732.35	-1.16702	0.311393	-3.74775	0.000178431	0.00151913	Rngtt	24018	ENSMUSG00000028274	2660.08	2731.92	866.095	1026.94
1329	675.119	-1.93459	0.432184	-4.47632	7.59413e-06	0.000124034	Smc2	NA	ENSMUSG00000028312	835	1201	230	338
1330	2432.68	-1.35506	0.313585	-4.32118	1.55197e-05	0.000219218	Polr1e	64424	ENSMUSG00000028318	3959.58	3680.8	1141.15	1348.8
1331	1061.43	-1.73834	0.367436	-4.73099	2.23428e-06	4.69573e-05	Exosc3	66362	ENSMUSG00000028322	1594	1681	396	565
1332	4516.73	-0.911409	0.331625	-2.74831	0.00599031	0.0228478	Ncbp1	433702	ENSMUSG00000028330	6115	6013.99	2592	3436
1333	777.303	-1.10574	0.344543	-3.2093	0.00133056	0.00714063	Tex10	NA	ENSMUSG00000028345	1081.36	1053.87	430.698	542.989
1334	164.602	2.05932	0.717476	2.87022	0.00410183	0.0170509	Ptbp3	230257	ENSMUSG00000028382	121.603	61.3388	455.539	40.5718
1335	1118.9	-1.26799	0.318032	-3.98699	6.69159e-05	0.000698625	Bspry	192120	ENSMUSG00000028392	1872.92	1404.28	692.748	584.563
1336	79.8757	-1.42041	0.573679	-2.47596	0.013288	0.0421732	Alad	NA	ENSMUSG00000028393	111	128	48	36
1337	7470.48	-1.02281	0.337656	-3.02915	0.00245244	0.0114468	Dnaja1	NA	ENSMUSG00000028410	8480.21	10451.9	4889.02	5331.1
1338	168.247	-2.28497	0.44109	-5.18028	2.21553e-07	7.22673e-06	Aptx	NA	ENSMUSG00000028411	298.823	254.078	58.0226	58.1202
1339	2037.81	-1.32572	0.348439	-3.80475	0.000141949	0.00128884	Bag1	12017	ENSMUSG00000028416	3058	2910	887	1375
1340	226.116	-1.79381	0.651322	-2.75411	0.00588522	0.0225579	Nfx1	74164	ENSMUSG00000028423	329.824	470.395	41.3822	110.03
1341	231.28	-2.00695	0.47084	-4.26248	2.02172e-05	0.000269388	Nol6	230082	ENSMUSG00000028430	356	421	67	104
1342	594.862	-1.29071	0.362808	-3.55756	0.000374312	0.00265299	Ubap1	67123	ENSMUSG00000028437	1017.82	874.348	207.803	441.628
1343	2161.97	-1.10019	0.314048	-3.50325	0.00045961	0.00312668	Vcp	269523	ENSMUSG00000028452	3205.31	2993.5	1189.91	1413.93
1344	154.466	-1.42965	0.526813	-2.71378	0.00665199	0.0247199	Pigo	56703	ENSMUSG00000028454	216	218	59	110
1345	170.345	2.06099	0.569277	3.62037	0.00029418	0.00221341	Car9	230099	ENSMUSG00000028463	89.3615	36.2092	418.807	193.675
1346	61.1199	2.27404	0.703039	3.23459	0.00121818	0.00666103	Gba2	230101	ENSMUSG00000028467	8.50738	32.3956	118.081	103.755
1347	1642.42	-1.04269	0.39832	-2.61773	0.0088517	0.0309672	Snapc3	NA	ENSMUSG00000028483	2042.42	2574.5	636.31	1491.45
1348	718.505	1.51867	0.469028	3.23791	0.00120408	0.0065935	Bnc2	242509	ENSMUSG00000028487	568.014	259.148	1310.91	649.739
1349	6621.73	-0.958206	0.337714	-2.83733	0.00454925	0.018542	Rps6	20104	ENSMUSG00000028495	8064.51	9690.28	3752.72	5009.63
1350	1360.64	1.62432	0.495818	3.27603	0.00105277	0.00595868	Mllt3	70122	ENSMUSG00000028496	859.204	460.23	2850.27	1212.02
1351	687.706	-2.1937	0.383404	-5.72165	1.05495e-08	5.48672e-07	Ppap2b	67916	ENSMUSG00000028517	984	1301	210	270
1352	120.839	1.5654	0.50903	3.07526	0.0021032	0.0101439	Dab1	13131	ENSMUSG00000028519	77	64.0001	184	128
1353	247.545	1.96868	0.542586	3.62833	0.000285265	0.0021683	Tctex1d1	67344	ENSMUSG00000028523	164	60	478	253
1354	1966.85	1.80083	0.427383	4.21362	2.51314e-05	0.000324818	Jak1	16451	ENSMUSG00000028530	1200	617	3993	2038
1355	486.767	-2.65355	0.432006	-6.14239	8.12893e-10	6.95745e-08	Dph2	67728	ENSMUSG00000028540	844	824	91	175
1356	42.0781	2.00795	0.7491	2.68048	0.00735167	0.0267735	Bend5	67621	ENSMUSG00000028545	19	16	70	56
1357	4891.37	-0.751345	0.304068	-2.47097	0.0134745	0.0426255	Rnf11	29864	ENSMUSG00000028557	7016	6412	2811	3894
1358	620.847	1.61199	0.436755	3.69082	0.000223531	0.00179429	Calr4	NA	ENSMUSG00000028558	415	234	1172	621
1359	1556.03	0.884635	0.305881	2.89209	0.00382693	0.0161699	Osbpl9	100273	ENSMUSG00000028559	1222.78	874.418	2666.09	1698.33
1360	509.158	0.959247	0.375757	2.55284	0.0106849	0.0358047	Hook1	77963	ENSMUSG00000028572	315.219	380.374	614.426	704.308
1361	327.033	-1.54503	0.423676	-3.64672	0.000265605	0.00204896	Pum1	80912	ENSMUSG00000028580	482.102	510.413	121.737	203.95
1362	111.985	-1.80276	0.499625	-3.60823	0.00030829	0.00229056	Gpx7	67305	ENSMUSG00000028597	207	164	47.9999	46
1363	247.142	-1.47123	0.424863	-3.46283	0.000534527	0.0035033	Echdc2	52430	ENSMUSG00000028601	301.036	405.297	125.703	140.976
1364	122.554	-1.62291	0.515143	-3.15041	0.00163043	0.00834892	Cpt2	12896	ENSMUSG00000028607	209.374	172.138	43.917	72.7906
1365	294.205	1.29766	0.419692	3.09194	0.00198855	0.00971969	0610037L13Rik	74098	ENSMUSG00000028608	188.719	188.889	281.022	476.115
1366	593.525	-0.821807	0.334544	-2.4565	0.0140298	0.0439771	Dmrtb1	56296	ENSMUSG00000028610	814	740	390	447
1367	1127.27	-1.28943	0.35126	-3.67089	0.000241708	0.00190099	Tmem59	56374	ENSMUSG00000028618	1628.46	1666.41	510.238	757.274
1368	82.3382	1.61803	0.67392	2.40093	0.0163535	0.0495344	Exo5	NA	ENSMUSG00000028629	69	27	146	69
1369	341.977	-3.61931	0.560456	-6.45779	1.06241e-10	1.42742e-08	Ppcs	106564	ENSMUSG00000028636	597.998	700.755	21.1108	78.5451
1370	1520.25	-1.49107	0.35629	-4.18498	2.85187e-05	0.000359623	Tfap2c	NA	ENSMUSG00000028640	2133	2318	651.999	936
1371	100.825	2.11349	0.538768	3.92282	8.75187e-05	0.000862651	Slc2a1	20525	ENSMUSG00000028645	49	30	176	142
1372	5324.4	0.847074	0.286582	2.95578	0.00311876	0.0138671	Rragc	54170	ENSMUSG00000028646	4307	3548.99	7038.85	6285.98
1373	186.22	-1.81735	0.589855	-3.081	0.00206304	0.0100144	Mycbp	56309	ENSMUSG00000028647	149.217	377.352	76.7347	94.8019
1374	1153.36	-1.1874	0.316191	-3.75531	0.000173127	0.00148699	Macf1	11426	ENSMUSG00000028649	1671.4	1916.26	666.055	591.493
1375	435.85	-0.955314	0.351013	-2.72159	0.0064969	0.0243117	Ppie	56031	ENSMUSG00000028651	654.981	536	261.979	314
1376	459.261	-1.08898	0.342569	-3.17887	0.00147852	0.00773602	Hmgcl	15356	ENSMUSG00000028672	708	661	247	291
1377	145.307	1.22828	0.461174	2.66337	0.00773632	0.0278863	Fuca1	71665	ENSMUSG00000028673	102.935	70.8833	193.548	216.515
1378	1447.66	0.910077	0.322485	2.82207	0.00477141	0.0192253	Rnf220	66743	ENSMUSG00000028677	1267.59	826.934	1769.7	1904.74
1379	661.932	-1.68968	0.403816	-4.18428	2.86071e-05	0.000360335	Eif2b3	108067	ENSMUSG00000028683	1040	1157	219	345
1380	147.32	-1.64823	0.466971	-3.52961	0.000416165	0.00289928	Urod	22275	ENSMUSG00000028684	220.307	219.614	63.3259	80.8088
1381	196.221	-1.38395	0.415003	-3.3348	0.000853595	0.00502539	Toe1	68276	ENSMUSG00000028688	310.729	266.812	102.172	112.465
1382	6211.91	1.69376	0.332771	5.08987	3.58314e-07	1.07266e-05	Prdx1	18477	ENSMUSG00000028691	3738.7	2408.27	10657.1	7714.04
1383	5252.86	-0.850618	0.332536	-2.55797	0.0105284	0.0354179	Nasp	50927	ENSMUSG00000028693	6429.7	7185	3133.08	4236.1
1384	134.786	2.0208	0.495375	4.07933	4.51648e-05	0.000511264	Pomgnt1	68273	ENSMUSG00000028700	74	76.3587	156.669	142.865
1385	65.3133	-2.30046	0.748586	-3.07308	0.00211862	0.0101965	Mknk1	NA	ENSMUSG00000028708	233.592	81.5539	25.4601	8.27204
1386	115.303	3.53367	0.592487	5.96413	2.45935e-09	1.65888e-07	Cyp4a14	13119	ENSMUSG00000028715	28.0001	12	237	158
1387	2127.86	-1.59713	0.369644	-4.32073	1.55517e-05	0.000219396	Ebna1bp2	69072	ENSMUSG00000028729	2761.79	3694.99	853.65	1208.46
1388	134.845	1.57002	0.503064	3.12092	0.00180286	0.00904926	Aldh4a1	212647	ENSMUSG00000028737	91	51	228.981	165
1389	1423.3	-1.46653	0.428392	-3.42334	0.000618572	0.00392202	Mrto4	69902	ENSMUSG00000028741	2065.28	2240.17	472.458	963.613
1390	349.454	2.21691	0.588496	3.76707	0.000165174	0.00144284	Capzb	12345	ENSMUSG00000028745	197	64.6558	846.285	294.105
1391	32.6223	-2.27409	0.880363	-2.58313	0.00979095	0.0335231	Cda	72269	ENSMUSG00000028755	76	40	7	14
1392	937.605	1.93387	0.564836	3.42377	0.000617593	0.00392056	Kif17	16559	ENSMUSG00000028758	614.002	213	2245	692.002
1393	366.586	-0.964989	0.353833	-2.72724	0.00638664	0.0239946	Eif4g3	230861	ENSMUSG00000028760	461.147	551.225	221.681	255.955
1394	865.523	-0.808616	0.333829	-2.42225	0.0154248	0.0473441	Zcchc17	619605	ENSMUSG00000028772	1247.5	1121	527.053	638.999
1395	40.9396	-2.02737	0.747869	-2.71087	0.00671079	0.0248974	Pef1	67898	ENSMUSG00000028779	72	59	12	21
1396	109.12	1.59959	0.649394	2.4632	0.0137703	0.0433625	Spocd1	NA	ENSMUSG00000028784	92	25	176	135
1397	3957.28	-0.746485	0.298899	-2.49745	0.0125091	0.0402468	Khdrbs1	20218	ENSMUSG00000028790	5649.24	4511.34	2685.99	3105.05
1398	470.802	-1.17519	0.410395	-2.86357	0.00418898	0.0173453	Tmem234	76799	ENSMUSG00000028797	697.996	631.276	229.097	322.59
1399	2646.52	-0.947383	0.29558	-3.20517	0.00134983	0.00720632	Hdac1	433759	ENSMUSG00000028800	3984.91	3459.86	1865.69	1535.27
1400	2696.68	-1.10269	0.324476	-3.39837	0.000677897	0.00419172	Srrm1	51796	ENSMUSG00000028809	3652.42	3635.37	1803	1609.89
1401	1740.03	-0.932816	0.342418	-2.7242	0.00644574	0.0241443	Psmb2	26445	ENSMUSG00000028837	2041	2594	1088	1239
1402	228.689	-2.8844	0.500296	-5.76539	8.14705e-09	4.37846e-07	Zfp593	68040	ENSMUSG00000028840	342.564	470.901	36.8282	69.1444
1403	414.004	1.85698	0.369601	5.02428	5.05323e-07	1.44382e-05	Sh3bgrl3	73723	ENSMUSG00000028843	188.651	178.347	720.683	546
1404	664.996	1.8444	0.418522	4.40695	1.04837e-05	0.000161637	Map3k6	53608	ENSMUSG00000028862	406	202	1250	784
1405	465.642	-0.951882	0.373407	-2.54918	0.0107977	0.0360648	Meaf6	70088	ENSMUSG00000028863	827.322	546.317	348.15	233.461
1406	1020.37	-1.68995	0.409563	-4.12622	3.68773e-05	0.000438102	Gnl2	230737	ENSMUSG00000028869	1460	1691	347	582
1407	1383.8	1.04012	0.347427	2.99377	0.00275553	0.0125551	Stx12	100226	ENSMUSG00000028879	1144	723	2103	1560
1408	139.873	-1.81264	0.492796	-3.67828	0.000234815	0.00185843	Yrdc	230734	ENSMUSG00000028889	208.086	227.279	47.585	76.4089
1409	2014.51	-0.82474	0.339379	-2.43014	0.0150929	0.0464771	Mtf1	17764	ENSMUSG00000028890	1921.17	2075.34	1923.95	1748.53
1410	232.632	1.17257	0.405959	2.88839	0.00387221	0.0163066	Inpp5b	16330	ENSMUSG00000028894	162	162	316	252
1411	121.538	-1.20842	0.483964	-2.49692	0.0125276	0.0402468	Trnau1ap	71787	ENSMUSG00000028898	177.627	163.535	69.4542	76.324
1412	834.841	-1.07195	0.367776	-2.91467	0.00356067	0.0153498	Sf3a3	75062	ENSMUSG00000028902	1154.54	1211.93	407.72	613.454
1413	1586.47	0.86529	0.357394	2.42111	0.0154731	0.0474666	Epb4.1	269587	ENSMUSG00000028906	1489.47	871.979	2315.93	1658.68
1414	2007.69	-1.46648	0.331493	-4.42387	9.69485e-06	0.000150919	Utp11l	67205	ENSMUSG00000028907	2792.53	2857.6	953.065	1256.22
1415	88.0339	-2.14824	0.738719	-2.90806	0.00363674	0.0155884	Plekhm2	69582	ENSMUSG00000028917	72.4668	239	19	41
1416	50.4596	-1.87598	0.692724	-2.70812	0.00676648	0.0250628	Arhgef19	213649	ENSMUSG00000028919	86	77	16	26
1417	982.894	-1.61267	0.350607	-4.59964	4.23215e-06	7.75391e-05	Psmc2	19181	ENSMUSG00000028932	1290.71	1507.15	456.665	556.439
1418	474.691	-1.70639	0.345706	-4.93594	7.97639e-07	2.07423e-05	Rpl22	19934	ENSMUSG00000028936	737.255	696.767	235.927	214.703
1419	1623.6	-1.22784	0.311646	-3.93984	8.15358e-05	0.000815568	Rheb	19744	ENSMUSG00000028945	2480.45	2069.82	1029.54	912.741
1420	4396.21	-0.743537	0.301364	-2.46724	0.013616	0.0429365	Abcf2	27407	ENSMUSG00000028953	6498	4891	3554	2861
1421	6031.08	-1.06693	0.299865	-3.55803	0.000373648	0.00265053	Nub1	53312	ENSMUSG00000028954	8533.68	8200.85	3453.46	4133.24
1422	772.729	1.77465	0.383055	4.63289	3.60599e-06	6.79419e-05	Per3	18628	ENSMUSG00000028957	462.685	263.269	1362.27	977.559
1423	3236.32	0.784876	0.288878	2.71698	0.00658809	0.0245417	Errfi1	NA	ENSMUSG00000028967	2738	2223.99	3906	3979
1424	598.54	-2.05442	0.544919	-3.77013	0.000163163	0.0014364	Klhl7	52323	ENSMUSG00000028986	1007.36	967.32	96.6995	351.626
1425	89.84	-2.58449	0.742162	-3.48238	0.000496982	0.00331863	Ctnnbip1	NA	ENSMUSG00000028988	100.803	205.466	11.4756	39.2025
1426	580.231	-1.08217	0.336453	-3.21642	0.001298	0.00699634	Lzic	69151	ENSMUSG00000028990	862	797	324	384
1427	682.275	-1.07037	0.384188	-2.78606	0.00533534	0.0209369	Tomm7	66169	ENSMUSG00000028998	873	1005.98	339	518
1428	2278.7	-0.994375	0.33304	-2.98575	0.00282886	0.0128425	Mad2l2	NA	ENSMUSG00000029003	2856	3291	1335	1638
1429	34.6116	1.99444	0.809347	2.46426	0.0137297	0.0432588	Slc26a5	80979	ENSMUSG00000029015	17	17	51	37
1430	42.3726	2.03063	0.761485	2.66667	0.00766071	0.0277112	Trp73	22062	ENSMUSG00000029026	23.5017	10.8443	76.878	56.1175
1431	960.746	-1.33779	0.357604	-3.74099	0.000183297	0.00154253	Rer1	67830	ENSMUSG00000029048	1283	1506	462	600
1432	135.702	-2.54479	0.524891	-4.84822	1.24571e-06	2.96606e-05	Prkcz	18762	ENSMUSG00000029053	235.129	246.188	26.55	48.8909
1433	625.684	-0.863605	0.34688	-2.48964	0.0127873	0.04086	Nadk	NA	ENSMUSG00000029063	785.027	658.987	626.136	387.97
1434	412.235	-1.50883	0.389052	-3.87823	0.00010522	0.00100245	Mrpl20	66448	ENSMUSG00000029066	641.18	641.516	167.949	236.12
1435	2180.48	-0.830317	0.321747	-2.58065	0.00986139	0.0336733	Sdf4	20318	ENSMUSG00000029076	3283.86	2643.14	1270.76	1694.9
1436	82.4449	1.39985	0.580893	2.40983	0.0159599	0.0486557	Kcnip4	80334	ENSMUSG00000029088	63	32	109.059	124.056
1437	289.136	1.54518	0.445041	3.47198	0.000516629	0.00341554	Gpr125	70693	ENSMUSG00000029090	186	121.078	539.271	302.933
1438	82.7197	1.59736	0.554561	2.88041	0.00397154	0.0166627	Rgs12	71729	ENSMUSG00000029101	52.5238	41	105.05	112.779
1439	142.495	2.1138	0.62085	3.40468	0.00066242	0.00412132	Stk32b	64293	ENSMUSG00000029123	88	26	297	156
1440	3487.78	-1.41214	0.312638	-4.51685	6.27652e-06	0.000105255	Dnajb6	23950	ENSMUSG00000029131	5440.78	5390.84	1564.48	1990.12
1441	828.771	-1.21702	0.390377	-3.11755	0.0018236	0.00912226	Eif2b4	13667	ENSMUSG00000029145	1112.32	1256.67	365.153	598.659
1442	139.018	-1.29151	0.48499	-2.66296	0.00774565	0.0279111	Klf3	16599	ENSMUSG00000029178	233.226	271.821	62.7906	60.7469
1443	477.81	2.11435	0.454882	4.64813	3.34951e-06	6.42056e-05	Tbc1d14	102641289	ENSMUSG00000029192	371.331	158.281	892.073	315.464
1444	795.841	-1.40292	0.34246	-4.09659	4.19277e-05	0.000481869	Grpel1	17713	ENSMUSG00000029198	1128.99	1227.2	385.754	463.852
1445	650.84	-1.74251	0.384157	-4.53593	5.73492e-06	9.88158e-05	Lias	79464	ENSMUSG00000029199	1110	1016	203	367.311
1446	25.161	-3.05991	0.945865	-3.23504	0.00121628	0.00665385	Ugdh	22235	ENSMUSG00000029201	21.1495	22.0912	7.94602	13.7643
1447	800.684	-1.12581	0.335746	-3.35316	0.000798946	0.00476581	Pds5a	71521	ENSMUSG00000029202	1175.05	1080.33	429.758	549.082
1448	3170.92	0.821995	0.291666	2.81827	0.00482826	0.0193852	Ube2k	53323	ENSMUSG00000029203	2442.24	2261.78	4163.03	3732.71
1449	3864.56	1.60436	0.325955	4.92202	8.56571e-07	2.21219e-05	Uchl1	22223	ENSMUSG00000029223	2521.5	1469.58	5689.66	5658.84
1450	1057.02	-0.929862	0.307654	-3.02243	0.00250756	0.0116366	Fip1l1	66899	ENSMUSG00000029227	1457.65	1156.59	946.22	637.177
1451	902.426	1.24938	0.441941	2.82703	0.00469813	0.0190388	Clock	12753	ENSMUSG00000029238	812.228	319.531	1483.62	997.417
1452	5844.67	-1.04258	0.28772	-3.62359	0.000290545	0.00219631	Ppat	231327	ENSMUSG00000029246	8676.87	8305.22	3456.65	3614.07
1453	2033.36	-0.911454	0.31515	-2.89213	0.00382639	0.0161699	Paics	NA	ENSMUSG00000029247	2643.78	2845.73	1225.93	1494.33
1454	3250	-0.926161	0.363342	-2.54901	0.0108031	0.036072	Dr1	13486	ENSMUSG00000029265	4287	4476	1602	2736
1455	3572.53	-0.938009	0.316042	-2.96799	0.00299755	0.0134515	Mtf2	17765	ENSMUSG00000029267	4460.02	4056.11	2266.09	3146.7
1456	7079.79	0.872626	0.30007	2.90807	0.00363663	0.0155884	Klhl8	246293	ENSMUSG00000029312	6033	4290	10102	7908.99
1457	40.6775	-3.40844	0.986607	-3.45471	0.000550892	0.003588	Agpat9	231510	ENSMUSG00000029314	281.606	152.065	1	4.07199
1458	776.89	0.98767	0.33773	2.92444	0.00345078	0.015002	Slc10a6	75750	ENSMUSG00000029321	647	435	940	1072
1459	1307.46	2.27046	0.524506	4.32875	1.49956e-05	0.000213957	Plac8	231507	ENSMUSG00000029322	736.283	227.951	2667.27	1418.82
1460	549.586	-0.849232	0.34407	-2.4682	0.0135796	0.0428557	Enoph1	NA	ENSMUSG00000029326	723.673	755.16	396.659	349.871
1461	246.872	1.29302	0.483336	2.6752	0.0074685	0.0271115	Cds1	74596	ENSMUSG00000029330	206	113	411	228
1462	3448.34	0.997721	0.28671	3.4799	0.00050161	0.0033419	Rchy1	68098	ENSMUSG00000029397	2593.11	2121.73	4547.25	4469.41
1463	756.301	-1.48245	0.357349	-4.14848	3.34685e-05	0.000406543	Rilpl2	80291	ENSMUSG00000029401	1243.91	1048.78	314.012	462.284
1464	655.59	1.27992	0.518823	2.46697	0.0136261	0.0429566	Uso1	56041	ENSMUSG00000029407	538.502	265.044	1353.35	466.772
1465	225.602	-2.82076	0.416958	-6.76509	1.33229e-11	2.59245e-09	Sdad1	231452	ENSMUSG00000029415	411.393	398.95	55.5136	52.7192
1466	5425.98	-0.956376	0.307184	-3.11337	0.00184966	0.00921646	Rsrc2	208606	ENSMUSG00000029422	8652.9	6715.78	2930.73	4021.49
1467	105.458	2.13478	0.6263	3.40856	0.000653068	0.00408566	Piwil1	57749	ENSMUSG00000029423	61.8431	21.1962	212.133	123.691
1468	439.074	1.08388	0.373007	2.9058	0.0036631	0.0156776	B3gnt4	231727	ENSMUSG00000029431	367.604	219.06	593.202	571.256
1469	770.733	1.46832	0.368006	3.98992	6.60947e-05	0.000692145	Gbas	14467	ENSMUSG00000029432	558.911	300.304	1232	983
1470	936.372	-1.31846	0.316286	-4.16858	3.06503e-05	0.00038055	Diablo	66593	ENSMUSG00000029433	1466.69	1259.49	485.563	569.38
1471	104.943	-2.26099	0.645587	-3.50222	0.000461402	0.0031294	Bcl7a	77045	ENSMUSG00000029438	101.08	233.322	30.8911	41.2185
1472	273.592	-1.82445	0.447411	-4.07779	4.54659e-05	0.000512482	Sfswap	231769	ENSMUSG00000029439	449.475	426.338	83.0915	150.701
1473	778.221	1.57356	0.3458	4.55049	5.35212e-06	9.3941e-05	Psmd9	67151	ENSMUSG00000029440	470.035	341.173	1312.33	961.954
1474	936.438	2.29812	0.487904	4.71019	2.47485e-06	5.07839e-05	Gm13103	194225	ENSMUSG00000029451	491.444	182.793	2063.13	985.714
1475	638.622	-1.02943	0.35082	-2.93436	0.00334238	0.0146266	Fam216a	68948	ENSMUSG00000029463	1022.44	752.352	354.151	463.578
1476	1011.94	-1.11176	0.384761	-2.88948	0.00385874	0.0162719	Gpn3	68080	ENSMUSG00000029464	1416.68	1608.89	428.707	735.1
1477	1542.56	-1.476	0.367699	-4.01414	5.96626e-05	0.000636451	Anapc7	56317	ENSMUSG00000029466	2648.86	2125.75	605.766	931.632
1478	3352.34	0.855591	0.298734	2.86405	0.00418256	0.0173291	Atp2a2	11938	ENSMUSG00000029467	2491.9	2454.29	4473.72	3844.57
1479	101.508	-1.59769	0.573855	-2.78413	0.00536716	0.021018	Dhx37	208144	ENSMUSG00000029480	119.254	187.747	42.3844	55.8972
1480	127.977	-1.73105	0.483167	-3.5827	0.000340056	0.00245778	Pgam5	72542	ENSMUSG00000029500	184.889	135.921	88.1632	60.3918
1481	824.875	-1.03573	0.375983	-2.75473	0.00587404	0.0225261	Ddx51	69663	ENSMUSG00000029504	1029	1042	515	608.999
1482	245.899	-1.1761	0.452258	-2.60052	0.00930834	0.0321462	Pus1	56361	ENSMUSG00000029507	305.527	386.102	114.881	178.299
1483	528.261	-0.898002	0.367979	-2.44036	0.0146725	0.0455303	Prkab1	19079	ENSMUSG00000029513	837.528	571.552	310.89	415.59
1484	842.806	-1.44701	0.349823	-4.13641	3.52783e-05	0.00042177	Chek2	50883	ENSMUSG00000029521	1425.98	1120.54	363.944	516.032
1485	654.188	-1.49531	0.329453	-4.53877	5.65838e-06	9.79455e-05	Triap1	69076	ENSMUSG00000029535	1049	934	315	353
1486	132.249	-2.17606	0.576008	-3.77784	0.000158196	0.00140362	Ints1	68510	ENSMUSG00000029547	163.965	270.848	33.3919	60.4426
1487	892.808	-1.01624	0.408793	-2.48595	0.0129207	0.0412279	Sppl3	74585	ENSMUSG00000029550	1170.1	1326.83	393.574	722.155
1488	106.137	-2.71633	0.759186	-3.57795	0.000346296	0.0024923	Psmg3	NA	ENSMUSG00000029551	124.02	226.096	9.68803	45.2188
1489	371.011	-2.00202	0.468217	-4.27584	1.90415e-05	0.000257368	2210016L21Rik	72357	ENSMUSG00000029559	558.983	626.978	91	205
1490	709.24	1.46056	0.414898	3.52028	0.000431087	0.00296843	4933411G11Rik	330228	ENSMUSG00000029586	541.192	262.414	1240.85	780.19
1491	53.3429	-2.40939	0.711382	-3.38692	0.000706818	0.00432366	Plbd2	71772	ENSMUSG00000029598	75.017	105.913	12.7216	20.2346
1492	795.309	-1.27831	0.366122	-3.49149	0.00048033	0.00323063	Eif2ak1	15467	ENSMUSG00000029613	1133.9	1136.9	541.529	370.966
1493	463.384	-1.07198	0.343252	-3.12301	0.00179012	0.00899923	Erp29	67397	ENSMUSG00000029616	684.123	598.534	280.481	305.598
1494	458.352	0.875218	0.346579	2.52531	0.0115597	0.0380245	Arpc1a	56443	ENSMUSG00000029621	343.149	363.576	549.633	533.309
1495	674.779	-1.12901	0.375735	-3.00482	0.00265742	0.0121967	Pdap1	231887	ENSMUSG00000029623	898.616	1033.49	321.966	485.256
1496	316.344	-1.79014	0.373691	-4.79043	1.66426e-06	3.69014e-05	Zkscan14	67235	ENSMUSG00000029627	512.454	491.97	134.991	141.753
1497	1920.23	-1.46271	0.313665	-4.66328	3.11207e-06	6.07662e-05	Rnf6	NA	ENSMUSG00000029634	3238.97	2690	835.001	1121.87
1498	2375.68	-1.45632	0.319962	-4.55153	5.32565e-06	9.38003e-05	Polr1d	20018	ENSMUSG00000029642	3263.82	3825.54	1241.79	1227.96
1499	4436.17	0.883818	0.31301	2.82361	0.00474867	0.0191611	Pan3	72587	ENSMUSG00000029647	4212.35	2388.93	7099.9	4398.58
1500	869.551	-1.52494	0.373071	-4.08755	4.35962e-05	0.000497499	Pomp	66537	ENSMUSG00000029649	1082.11	1523.39	423.276	450.783
1501	2397.73	-1.10533	0.307241	-3.59759	0.000321183	0.00236456	N4bp2l2	381695	ENSMUSG00000029655	3374.78	3011.92	1441.32	1671.04
1502	184.485	3.16962	0.503372	6.29679	3.03879e-10	3.1464e-08	C8b	110382	ENSMUSG00000029656	51	26	400	252
1503	989.874	1.02018	0.318367	3.2044	0.00135346	0.00722228	Auts2	319974	ENSMUSG00000029673	758.051	539.525	1534.3	1186.67
1504	32.2125	2.67786	0.874745	3.06131	0.00220374	0.0105024	Asb15	78910	ENSMUSG00000029685	7.0095	10.0031	74.4187	41.2702
1505	17335.1	0.985378	0.303497	3.24674	0.00116733	0.00642971	Cul1	26965	ENSMUSG00000029686	14153	10049	27344.9	18110.5
1506	561.327	0.91665	0.34636	2.64652	0.00813249	0.0289446	Gnb2	14693	ENSMUSG00000029713	429.862	388	615	781.045
1507	1248.39	-1.06495	0.398607	-2.67168	0.00754724	0.0273445	Tsc22d4	78829	ENSMUSG00000029723	1559.17	1964.42	523.82	1032.73
1508	26.3168	2.60087	1.02383	2.54035	0.0110743	0.0367719	Nobox	18291	ENSMUSG00000029736	3.04842	12.2323	35.2616	51.6256
1509	523.391	1.56146	0.432973	3.60637	0.000310508	0.00230401	Plxna4	243743	ENSMUSG00000029765	346	206.858	1006.22	523
1510	357.397	1.72282	0.403274	4.27208	1.93657e-05	0.000260192	Hibadh	58875	ENSMUSG00000029776	203.994	138	658	426
1511	89.1101	2.14767	0.664577	3.23163	0.00123086	0.00671412	Cep41	83922	ENSMUSG00000029790	52.4178	17.1978	182.749	102.635
1512	276.106	-1.20506	0.498787	-2.41598	0.015693	0.0480107	Malsu1	75593	ENSMUSG00000029815	382.196	338.388	106.171	247.796
1513	70.7232	2.98238	0.716497	4.16244	3.14868e-05	0.000388371	Gpnmb	93695	ENSMUSG00000029816	20.2899	13.3794	179.005	66.5169
1514	256.543	-1.56103	0.53964	-2.89272	0.0038192	0.0161557	Tra2a	101214	ENSMUSG00000029817	482.672	314.014	66.2599	185.947
1515	100.092	3.35551	0.610289	5.49823	3.83621e-08	1.67812e-06	Svopl	320590	ENSMUSG00000029830	30.3381	7.18291	221.424	179.378
1516	2050.92	-0.715413	0.292551	-2.44543	0.0144678	0.0450437	Cbx3	12417	ENSMUSG00000029836	2858.79	2463.06	1502.33	1481.09
1517	1349.92	-1.40199	0.395493	-3.54491	0.000392749	0.00275486	Ssbp1	381760	ENSMUSG00000029911	1968.99	1916.55	519.119	961.051
1518	32.553	2.84315	0.977087	2.90982	0.00361633	0.0155363	C130060K24Rik	243407	ENSMUSG00000029917	14	3	78	34
1519	1048.25	-1.14584	0.342794	-3.34266	0.000829782	0.00490824	Smarcad1	13990	ENSMUSG00000029920	1320.68	1612.17	674.701	597.345
1520	3950.84	-1.49143	0.336327	-4.43445	9.23059e-06	0.000145295	Mkrn1	54484	ENSMUSG00000029922	6274.07	5675.02	1598.94	2444.93
1521	1662.7	-1.6277	0.324037	-5.0232	5.08186e-07	1.44833e-05	Gfpt1	14583	ENSMUSG00000029992	2378.64	2367	708.429	1021.33
1522	72.0077	-2.38355	0.629242	-3.78798	0.000151879	0.00135932	Zfml	18139	ENSMUSG00000030016	142.243	108.366	16.2808	29.169
1523	289.834	1.10867	0.373736	2.96645	0.00301263	0.0134976	Fbxl14	101358	ENSMUSG00000030019	203.363	175.373	399.794	371.682
1524	9799.26	1.31295	0.332476	3.94902	7.8472e-05	0.00079216	Kbtbd8	243574	ENSMUSG00000030031	6896	4733	16519	10925
1525	114.895	-3.72197	0.704839	-5.28059	1.28766e-07	4.64297e-06	Mogs	57377	ENSMUSG00000030036	162	260	6	26
1526	3831.9	-1.07463	0.312343	-3.44055	0.000580541	0.00374399	Cnbp	12785	ENSMUSG00000030057	5690.46	5078.78	2035.49	2733.45
1527	1520.05	0.946953	0.353008	2.68253	0.00730686	0.0266533	Uba3	NA	ENSMUSG00000030061	1297.92	850.131	2349.98	1576.96
1528	179.23	1.35239	0.427703	3.16199	0.00156695	0.00808623	Plxna1	18844	ENSMUSG00000030084	121	88	259.005	242.68
1529	192.862	2.29108	0.669511	3.42203	0.000621557	0.00393432	Cntn6	NA	ENSMUSG00000030092	117.874	22.8791	425.877	201
1530	736.997	1.51402	0.380964	3.97418	7.06225e-05	0.000725907	Itpr1	16438	ENSMUSG00000030102	535.166	267.568	1069.65	1057.14
1531	50.4664	-3.14321	0.730288	-4.30408	1.67684e-05	0.000232548	Gdf3	14562	ENSMUSG00000030117	116.89	72.4534	9.10287	11.2317
1532	1615.2	-1.62804	0.333693	-4.87887	1.06697e-06	2.63498e-05	Bms1	213895	ENSMUSG00000030138	2397.23	2583.66	668.186	867.552
1533	436.374	-1.25092	0.382862	-3.2673	0.00108578	0.00611177	Clec2e	232409	ENSMUSG00000030155	807	476	232	271
1534	329.92	-1.92778	0.371603	-5.18774	2.12859e-07	7.02435e-06	Etv6	NA	ENSMUSG00000030199	621.452	525	130	121.375
1535	335.189	-2.88816	0.478397	-6.03716	1.56847e-09	1.1723e-07	Bcl2l14	NA	ENSMUSG00000030200	770.479	504.339	44.2948	108
1536	59.319	-2.47413	0.685283	-3.61038	0.000305745	0.00227615	Plbd1	66857	ENSMUSG00000030214	85	115.999	23.0801	13
1537	3904.58	-0.936169	0.381557	-2.45355	0.0141453	0.0442718	Strap	20901	ENSMUSG00000030224	4696	5666	1893	3368
1538	67.4399	1.92656	0.638546	3.01711	0.00255199	0.0117895	Lmo3	109593	ENSMUSG00000030226	43	31.882	96.9999	61
1539	22.515	2.80861	0.995571	2.8211	0.00478586	0.0192561	Slco1b2	28253	ENSMUSG00000030236	4.70869	7.06054	36.7373	36
1540	70.4201	1.55599	0.59507	2.6148	0.00892791	0.0311566	Slco1a4	28250	ENSMUSG00000030237	35	38	116	89
1541	1363.51	-1.01975	0.370272	-2.75405	0.00588631	0.0225579	Golt1b	66964	ENSMUSG00000030245	1937	1802	640	1123
1542	189.874	1.2221	0.439858	2.77839	0.00546285	0.0213114	Sspn	16651	ENSMUSG00000030255	129	106	308	210.999
1543	1110.37	-1.34809	0.306611	-4.39674	1.09888e-05	0.000168276	Bcat1	12035	ENSMUSG00000030268	1769.54	1567.78	579.508	618.836
1544	2752.5	1.13643	0.324517	3.5019	0.000461951	0.0031294	Mtmr14	97287	ENSMUSG00000030269	2300	1270.58	4808.81	2923
1545	346.141	1.79401	0.434714	4.12688	3.67714e-05	0.000437304	Cpne9	NA	ENSMUSG00000030270	206.506	128.471	566.141	418.993
1546	522.117	-1.90012	0.49108	-3.86926	0.000109165	0.00103272	Etnk1	75320	ENSMUSG00000030275	616.412	1037.28	140.365	288.069
1547	1042.94	0.828143	0.319941	2.58843	0.00964157	0.0331348	Cmas	12764	ENSMUSG00000030282	890	664	1428	1178
1548	267.329	-2.04816	0.473829	-4.32257	1.54223e-05	0.000218737	Creld1	171508	ENSMUSG00000030284	442.778	427.844	66.7604	136.651
1549	2365.11	-2.17462	0.36328	-5.98605	2.14993e-09	1.52605e-07	Emc3	66087	ENSMUSG00000030286	4196.4	3765.69	615.221	1052.4
1550	676.829	-1.92731	0.373491	-5.16028	2.46586e-07	7.83934e-06	Dennd5b	320560	ENSMUSG00000030313	813.434	667.098	392.355	406.062
1551	35.7792	2.47678	0.916588	2.70218	0.00688874	0.0254115	Ift122	81896	ENSMUSG00000030323	5.18417	19	105	32
1552	387.193	-1.70255	0.506022	-3.36457	0.000766626	0.00461447	Necap1	67602	ENSMUSG00000030327	743.964	488	96.0303	257
1553	1365.28	-1.05418	0.318358	-3.31129	0.000928676	0.00539121	Mrpl51	66493	ENSMUSG00000030335	1823.02	1846.79	843.016	928.018
1554	894.328	-1.1047	0.347002	-3.18355	0.00145479	0.00764018	Rad51ap1	19362	ENSMUSG00000030346	1409.17	1097.66	460.048	651.599
1555	85.5161	-2.29999	0.670301	-3.43128	0.000600731	0.00384128	Fkbp4	14228	ENSMUSG00000030357	181.299	115.136	14.2531	41.9741
1556	95.5669	-2.25842	0.661637	-3.41338	0.000641613	0.0040429	Pzp	11287	ENSMUSG00000030359	158.498	164.886	15.0007	49.3608
1557	392.143	-2.05993	0.474027	-4.34559	1.38904e-05	0.00020228	Rtn2	20167	ENSMUSG00000030401	571.738	710.197	92.7254	201.979
1558	602.046	-1.23042	0.464457	-2.64917	0.00806905	0.0287791	Nipa2	NA	ENSMUSG00000030452	960.757	1400.5	146.832	380.018
1559	493.426	0.974998	0.367188	2.65531	0.00792348	0.0284158	Psd3	234353	ENSMUSG00000030465	304.424	339.685	763.297	582.096
1560	64.1943	-9.4101	1.6125	-5.83572	5.35577e-09	3.16545e-07	C230052I12Rik	101831	ENSMUSG00000030493	200.862	72.0309	0	0
1561	3443.71	0.994732	0.30887	3.22055	0.00127943	0.00692219	Rhpn2	52428	ENSMUSG00000030494	2841.79	1934.79	4864.09	4088.17
1562	55.8545	1.97074	0.732983	2.68865	0.00717413	0.026271	Pcsk6	18553	ENSMUSG00000030513	34	15	108.837	58
1563	32.7809	2.6199	1.03383	2.53417	0.0112714	0.0372936	Tarsl2	272396	ENSMUSG00000030515	12	8	81.9188	16
1564	246.139	1.61981	0.400768	4.04176	5.30517e-05	0.000580064	Furin	NA	ENSMUSG00000030530	177.991	159.996	287.275	242.648
1565	76.1815	-2.94097	0.828963	-3.54777	0.000388505	0.00273575	Idh2	269951	ENSMUSG00000030541	102	133	6	29
1566	262.976	2.03655	0.587743	3.46503	0.000530172	0.00348284	Lrrc28	67867	ENSMUSG00000030556	186.376	85.3174	383.527	207.644
1567	234.919	1.52627	0.542859	2.81155	0.00493036	0.019704	Rab38	72433	ENSMUSG00000030559	176	79	477	206
1568	121.589	-2.35145	0.587689	-4.00119	6.30258e-05	0.00066602	Ctsc	13032	ENSMUSG00000030560	141.427	287.639	27.9897	47.8474
1569	357.684	1.12074	0.370505	3.02489	0.00248723	0.0115804	Sipa1l3	74206	ENSMUSG00000030583	289.69	287.679	367.251	391.739
1570	855.771	-1.0304	0.313908	-3.28249	0.00102896	0.00584733	Psmd8	57296	ENSMUSG00000030591	1239.87	1117.32	551.546	545.782
1571	44.145	-6.40761	1.65552	-3.87045	0.000108633	0.00102941	Ryr1	20190	ENSMUSG00000030592	2.13521	164.296	0.648245	1.46417
1572	1198.66	0.955122	0.315884	3.02365	0.00249748	0.0116112	Pak4	70584	ENSMUSG00000030602	939.14	652.781	1598.63	1678.85
1573	421	-2.71478	0.466393	-5.8208	5.85673e-09	3.40717e-07	Psmc4	23996	ENSMUSG00000030603	623	895	77	130
1574	804.173	-1.48578	0.326413	-4.55185	5.31773e-06	9.38003e-05	Aen	68048	ENSMUSG00000030609	1370.46	1412.24	333.883	386.392
1575	110.942	-1.64363	0.555218	-2.96033	0.00307308	0.0137086	Coq7	12850	ENSMUSG00000030652	133.019	200.732	53.0451	51.9511
1576	2058.16	1.18913	0.305915	3.88711	0.000101446	0.000972745	Arl6ip1	54208	ENSMUSG00000030654	1404.57	1180.39	3108.61	2475
1577	5143.92	-1.60231	0.299095	-5.3572	8.45235e-08	3.22512e-06	Ipo5	70572	ENSMUSG00000030662	8333	7567	2246	2714
1578	1932.55	-1.72858	0.346855	-4.98357	6.24223e-07	1.70169e-05	Kif22	110033	ENSMUSG00000030677	2684.01	3339.41	770.757	973.371
1579	141.761	-1.15903	0.454277	-2.55137	0.0107302	0.0359149	Mvp	78388	ENSMUSG00000030681	216	187	91	80
1580	1426.87	1.14457	0.346728	3.30105	0.000963236	0.00555213	Kctd13	233877	ENSMUSG00000030685	1171.98	683	2147.96	1692.97
1581	455.947	1.14009	0.376248	3.03017	0.00244415	0.0114204	Mrpl48	52443	ENSMUSG00000030706	348.261	236.973	701.802	529.691
1582	210.985	-3.27719	0.511611	-6.40562	1.49761e-10	1.83865e-08	Nupr1	56312	ENSMUSG00000030717	412.969	296.282	28.1736	56.2819
1583	507.265	1.14199	0.361392	3.15997	0.00157783	0.00813122	Ppme1	72590	ENSMUSG00000030718	377.285	277.902	787.327	576.497
1584	182.951	-1.3828	0.457311	-3.02377	0.00249643	0.0116112	Rabep2	70314	ENSMUSG00000030727	261.233	276.858	75.6756	123.672
1585	222.35	2.18556	0.407965	5.35723	8.45072e-08	3.22512e-06	Pgm2l1	70974	ENSMUSG00000030729	106.455	78.1712	343.303	299.396
1586	6323.93	-1.77111	0.380052	-4.66017	3.15955e-06	6.13746e-05	Eif3c	56347	ENSMUSG00000030738	9777.78	10206.6	1956.22	3608.55
1587	1250.98	-0.995793	0.367966	-2.70621	0.00680566	0.0251749	Spns1	73658	ENSMUSG00000030741	1761.07	1638.33	651.851	961.005
1588	155.94	1.53237	0.477612	3.2084	0.00133476	0.00714953	Lcmt1	30949	ENSMUSG00000030763	90.1258	75	279	174.37
1589	520.301	1.41273	0.35155	4.01857	5.85526e-05	0.000627564	Pak1	18479	ENSMUSG00000030774	293.686	288.168	826.396	650.43
1590	28.3132	2.20026	0.880582	2.49864	0.0124669	0.0401726	Cox6a2	12862	ENSMUSG00000030785	13	8	53	38
1591	87.2035	2.89211	0.611661	4.7283	2.26412e-06	4.7496e-05	Adm	11535	ENSMUSG00000030790	28.348	16	193	105.367
1592	837.398	-1.16864	0.330258	-3.53857	0.000402299	0.00281659	Phkg2	NA	ENSMUSG00000030815	1212.82	1157.49	451.039	556.047
1593	1031.23	-1.62927	0.405853	-4.01444	5.95863e-05	0.000636451	Tial1	21843	ENSMUSG00000030846	1480.92	1889.02	330.451	592.296
1594	31.3181	2.49891	0.873292	2.86148	0.00421665	0.0174255	Cpxm2	55987	ENSMUSG00000030862	22	3.10025	68	49
1595	1362.55	1.0618	0.338461	3.13715	0.001706	0.00866511	Ndufab1	102634451	ENSMUSG00000030869	1068.87	784.16	1979.2	1537.92
1596	239.42	-1.27896	0.42247	-3.02733	0.00246724	0.0115015	Ears2	67417	ENSMUSG00000030871	459	283	117.507	141
1597	4999.33	0.946147	0.305117	3.10093	0.00192914	0.00951584	Cdr2	12585	ENSMUSG00000030878	4238.99	2858.98	6866.89	5970.88
1598	242.629	-1.70048	0.427833	-3.97464	7.04843e-05	0.000725727	Mrpl17	27397	ENSMUSG00000030879	343.971	320.287	111	140.187
1599	904.904	-1.33832	0.418524	-3.19772	0.00138519	0.00736722	Polr3e	26939	ENSMUSG00000030880	1161.87	1467.6	350.171	646.063
1600	60.6999	3.26657	0.718997	4.54323	5.53975e-06	9.63354e-05	Tpp1	12751	ENSMUSG00000030894	16.8428	7.11929	132.116	82.8504
1601	172.221	1.13664	0.446941	2.54315	0.0109858	0.0365525	Anks4b	72074	ENSMUSG00000030909	135.78	87.6794	256.132	206.137
1602	692.906	0.977134	0.40657	2.40336	0.0162453	0.0492932	Zp2	22787	ENSMUSG00000030911	595.331	377.474	1158.59	637.625
1603	139.406	-2.67766	0.552876	-4.84314	1.27801e-06	3.0112e-05	Tmem159	NA	ENSMUSG00000030917	160.94	316.428	33	43.35
1604	108.66	2.35987	0.572776	4.12006	3.78769e-05	0.000447154	Trim30a	20128	ENSMUSG00000030921	77.6442	21.8809	171.181	120.927
1605	2231.43	1.0572	0.373438	2.83098	0.00464058	0.0188462	Oat	18242	ENSMUSG00000030934	1954.99	1077	3567	2322
1606	551.802	-1.69482	0.344862	-4.91449	8.90141e-07	2.27288e-05	Thumpd1	233802	ENSMUSG00000030942	915.825	816.971	229	278
1607	40.1764	-2.96005	0.815752	-3.62861	0.000284947	0.0021683	Fam175b	109359	ENSMUSG00000030965	92.3062	46.1927	6.28498	13.9143
1608	613.114	-1.69044	0.370926	-4.55735	5.18038e-06	9.1783e-05	Rrm1	20133	ENSMUSG00000030978	1227.01	728.481	318.073	248.162
1609	1142.64	-2.11999	0.501052	-4.23108	2.32575e-05	0.000303449	Knop1	66356	ENSMUSG00000030980	2116.54	2142.14	224.428	447.634
1610	430.189	-1.03111	0.390422	-2.64102	0.00826571	0.0292894	Pgap2	233575	ENSMUSG00000030990	515.999	623	240	328
1611	361.456	1.90607	0.380693	5.00684	5.53305e-07	1.54953e-05	BC051019	57355	ENSMUSG00000031022	191	128	616.042	489.075
1612	1306.4	-0.898956	0.317215	-2.8339	0.00459839	0.018695	Eif3f	66085	ENSMUSG00000031029	1843	1718	788	951
1613	867.599	-1.49677	0.36043	-4.15273	3.28531e-05	0.000400843	Ndufb11	104130	ENSMUSG00000031059	1195.83	1404.91	378.906	505.84
1614	2528.16	-0.734338	0.293913	-2.49849	0.0124724	0.0401726	Rbm10	236732	ENSMUSG00000031060	3677.97	2852.64	1811.33	1884.65
1615	98.8769	1.9351	0.552553	3.50211	0.000461597	0.0031294	Usp11	236733	ENSMUSG00000031066	49	32	184	134
1616	928.023	-1.77129	0.33399	-5.30342	1.13652e-07	4.17811e-06	Glrx3	30926	ENSMUSG00000031068	1440.49	1492.17	370.226	448.554
1617	72.9299	-1.75131	0.587257	-2.98218	0.00286201	0.0129617	Slc6a14	56774	ENSMUSG00000031089	128	104	28	37
1618	223.511	-1.09916	0.452262	-2.43037	0.0150835	0.0464609	Mcf2	109904	ENSMUSG00000031139	397	238	111	166
1619	1315.88	-0.941375	0.30627	-3.07368	0.00211438	0.0101804	Otud5	54644	ENSMUSG00000031154	1940.89	1569.42	977.538	813.199
1620	625.027	-0.974275	0.33988	-2.86653	0.00415001	0.0172258	Pqbp1	NA	ENSMUSG00000031157	989.061	730	372.017	448
1621	731.972	-0.831374	0.344074	-2.41627	0.0156806	0.047986	Timm17b	21855	ENSMUSG00000031158	969.41	969.112	441.403	573.676
1622	670.432	-1.32638	0.351721	-3.77112	0.00016252	0.00143185	Rbm3	19652	ENSMUSG00000031167	871.072	1063.2	378.971	371.761
1623	97.6838	-2.28969	0.617707	-3.70676	0.00020993	0.00170697	Ebp	13595	ENSMUSG00000031168	144.233	185.537	17.6106	48.0775
1624	766.287	1.15598	0.343606	3.36426	0.000767499	0.00461727	Dynlt3	67117	ENSMUSG00000031176	459	506	1157	915
1625	133.928	1.4481	0.599914	2.41384	0.0157854	0.0482279	F8	14069	ENSMUSG00000031196	50.7701	93.1288	124	256
1626	476.939	1.4844	0.402343	3.6894	0.000224787	0.00179983	Ophn1	94190	ENSMUSG00000031214	298.004	203.512	935.621	507.579
1627	821.582	1.00677	0.351731	2.86232	0.00420553	0.0173923	Cox7b	66142	ENSMUSG00000031231	793.913	462.824	871.923	1077.81
1628	637.553	-1.47278	0.351025	-4.19566	2.72077e-05	0.000346968	Magt1	NA	ENSMUSG00000031232	1165	867.803	252.467	383.288
1629	358.442	1.32257	0.361751	3.65602	0.000256165	0.0019911	Sh3bgrl	56726	ENSMUSG00000031246	219.426	194.12	526.646	489.155
1630	797.137	2.37447	0.463381	5.12424	2.98748e-07	9.13732e-06	Sytl4	27359	ENSMUSG00000031255	377.451	166.394	1737.93	877.726
1631	1119.77	-1.31269	0.330582	-3.97086	7.1614e-05	0.000731963	Gla	11605	ENSMUSG00000031266	1781.7	1549.5	651.883	571.601
1632	1289.15	-1.83814	0.430459	-4.27019	1.95309e-05	0.000261788	Acsl4	NA	ENSMUSG00000031278	2173	2704	426	435
1633	984.06	-0.922914	0.349747	-2.63881	0.00831988	0.029406	Pdha1	18597	ENSMUSG00000031299	1516.59	1346.19	552.57	651.645
1634	248.915	1.4208	0.410975	3.45714	0.000545936	0.00356565	Rps6ka3	110651	ENSMUSG00000031309	194.198	118.255	418.406	245.206
1635	2336.66	-1.60693	0.316651	-5.07478	3.87945e-07	1.1522e-05	Nono	53610	ENSMUSG00000031311	3551.97	3427.03	1109.47	1197
1636	1307.78	-0.937195	0.32794	-2.85782	0.00426559	0.017602	Taf1	270627	ENSMUSG00000031314	2018.31	1858.24	822.588	751.897
1637	3460.61	-1.23568	0.389832	-3.16976	0.00152564	0.00793107	Rps4x	20102	ENSMUSG00000031320	4186.6	5643.23	1500.52	2512.52
1638	331.199	-1.65889	0.384021	-4.31979	1.5618e-05	0.000220055	Chic1	12212	ENSMUSG00000031327	495.304	532.174	142.874	166.788
1639	79.0994	-1.79957	0.579961	-3.10291	0.00191628	0.0094731	Tsx	22127	ENSMUSG00000031329	160	96	37	32
1640	140.663	1.2773	0.475717	2.685	0.00725291	0.0265133	Cetn2	26370	ENSMUSG00000031347	81.931	83.5949	223.194	168.854
1641	1360.39	-1.71291	0.353787	-4.84164	1.28769e-06	3.02769e-05	Hccs	NA	ENSMUSG00000031352	2043	2206	502.648	734.859
1642	2647.31	-1.70985	0.400038	-4.27421	1.91812e-05	0.000258637	Syap1	67043	ENSMUSG00000031357	4171	4222	794	1581
1643	841.485	1.37328	0.418842	3.27876	0.00104264	0.0059102	Msl3	17692	ENSMUSG00000031358	674.403	341.737	1571.93	781.864
1644	342.9	-1.10875	0.388226	-2.85594	0.00429093	0.0176807	Ctps2	55936	ENSMUSG00000031360	488.41	479.829	158.776	268.757
1645	429.012	1.9218	0.417129	4.6072	4.08118e-06	7.53849e-05	Xlr4c	NA	ENSMUSG00000031362	241.116	149.79	786.13	475.583
1646	472.137	1.30351	0.422151	3.08778	0.00201658	0.00983538	Ap1s2	108012	ENSMUSG00000031367	389.699	183.298	752.988	559.218
1647	72.7574	2.1049	0.676881	3.1097	0.00187277	0.00930688	Bmx	12169	ENSMUSG00000031377	42	16	148	83
1648	743.298	-1.66982	0.37124	-4.49796	6.86092e-06	0.000113537	Renbp	19703	ENSMUSG00000031387	1218	1370.53	248.308	369.013
1649	440.343	-1.38272	0.345389	-4.00336	6.24481e-05	0.00066302	Naa10	56292	ENSMUSG00000031388	697.799	626.337	232.945	237.436
1650	29.4481	-2.58504	0.97777	-2.64381	0.00819779	0.0290889	Fam3a	66294	ENSMUSG00000031399	29.687	66.855	7.41938	9.08609
1651	658.053	4.40978	0.403825	10.92	9.24537e-28	4.96436e-24	Morf4l2	NA	ENSMUSG00000031422	76.9654	48.7105	1473.47	923.696
1652	11758.9	-1.11893	0.303663	-3.68477	0.000228907	0.00182318	Prps1	19139	ENSMUSG00000031432	17795	15338.9	6301.14	8131.9
1653	98.5133	-1.74291	0.52565	-3.31572	0.000914077	0.0053259	Rbm41	237073	ENSMUSG00000031433	153.796	153.529	49.4476	39.8854
1654	867.417	-0.957283	0.337709	-2.83464	0.00458776	0.0186653	Lamp1	16783	ENSMUSG00000031447	1082.56	1246.56	561.255	588.265
1655	54.8682	-1.92167	0.774225	-2.48206	0.0130626	0.0415985	Angpt2	11601	ENSMUSG00000031465	46.5101	106.048	25.3175	22.7837
1656	1614.32	0.80078	0.311527	2.5705	0.0101552	0.034418	Slc25a15	18408	ENSMUSG00000031482	1359	1073	2232	1770.48
1657	263.308	-2.51223	0.412731	-6.08684	1.15162e-09	9.18986e-08	Prosc	114863	ENSMUSG00000031485	568.8	363.793	73.3007	80.3713
1658	661.806	-1.36675	0.445076	-3.07083	0.00213467	0.0102431	Brf2	66653	ENSMUSG00000031487	1017.08	939.947	219.536	498.263
1659	1072.07	-2.02497	0.322152	-6.28576	3.26257e-10	3.3474e-08	Rab11fip1	75767	ENSMUSG00000031488	1937.02	1611.58	463.551	361.072
1660	3487.33	-1.80455	0.336439	-5.36368	8.15446e-08	3.141e-06	Rab20	19332	ENSMUSG00000031504	6056	5106	1202	1819
1661	464.681	-1.25068	0.368207	-3.39667	0.000682109	0.00420901	Eri1	67276	ENSMUSG00000031527	610.953	720	285	251
1662	2024.55	1.02773	0.359176	2.86136	0.00421827	0.0174258	Tnks	21951	ENSMUSG00000031529	1662.81	1108.33	3282.51	2023.68
1663	1083.44	-0.834709	0.30679	-2.72079	0.00651268	0.0243546	Gins4	109145	ENSMUSG00000031546	1503	1348	752	766
1664	35.4882	1.86343	0.776734	2.39906	0.0164371	0.0496678	Slit2	20563	ENSMUSG00000031558	12.5123	18	52.6199	57.7124
1665	1290.24	-3.6744	0.327573	-11.217	3.36377e-29	3.79635e-25	Rwdd4a	192174	ENSMUSG00000031568	2375.2	2482.99	174.919	192.077
1666	4692.33	-0.967802	0.290792	-3.32816	0.000874229	0.00511672	Mak16	67920	ENSMUSG00000031578	6980.56	5812.57	2906.78	3277.81
1667	351.632	-1.80887	0.543377	-3.32894	0.000871768	0.0051084	Gsr	14782	ENSMUSG00000031584	527	705	82	171
1668	905.029	-0.969941	0.334207	-2.90221	0.00370535	0.0158044	Gtf2e2	NA	ENSMUSG00000031585	1142	1326	595	584
1669	1811.6	-1.7195	0.31356	-5.48381	4.16265e-08	1.75954e-06	Frg1	14300	ENSMUSG00000031590	2991.85	2710.31	729.791	915.412
1670	106.023	-1.70569	0.60646	-2.81253	0.00491536	0.0196719	Asah1	11886	ENSMUSG00000031591	119.978	194.51	37.1983	60.9044
1671	2187.42	1.2403	0.35902	3.45468	0.000550949	0.003588	Pcm1	18536	ENSMUSG00000031592	1217.43	1430.44	3655.73	2346.88
1672	661.363	1.18606	0.323507	3.66627	0.000246117	0.00192855	Pdgfrl	68797	ENSMUSG00000031595	460.393	378.516	887.351	889.799
1673	273.051	2.63038	0.555159	4.73808	2.15757e-06	4.59842e-05	Slc7a2	11988	ENSMUSG00000031596	123.104	35.8149	611.851	335.397
1674	308.959	1.651	0.433074	3.81228	0.000137691	0.00125828	Msmo1	66234	ENSMUSG00000031604	188.329	146.061	487.4	336.961
1675	4185.65	-1.1559	0.305481	-3.78388	0.000154403	0.00137676	Sap30	60406	ENSMUSG00000031609	5723	6062	2735	2327
1676	383.655	1.08013	0.395715	2.72956	0.00634183	0.023858	Sin3b	20467	ENSMUSG00000031622	211.528	285.857	501.433	515.08
1677	916.824	1.91022	0.460262	4.15029	3.32059e-05	0.00040471	Sorbs2	234214	ENSMUSG00000031626	615.65	216.123	2021.88	929.035
1678	776.081	2.08751	0.324905	6.42499	1.31879e-10	1.69135e-08	Slc25a4	11739	ENSMUSG00000031633	334	274	1331	1127
1679	114.497	1.36534	0.540162	2.52764	0.0114831	0.0378168	Nek1	18004	ENSMUSG00000031644	68.0866	81.2254	208.173	88.6883
1680	641.748	-1.58967	0.38373	-4.14267	3.43287e-05	0.000414811	Heatr3	234549	ENSMUSG00000031657	780.943	1077.94	315.951	335.073
1681	57.4165	2.82325	0.879758	3.20913	0.0013314	0.00714169	Tecr	106529	ENSMUSG00000031708	21.9371	7.51707	162.524	35.08
1682	487.265	-2.20052	0.548192	-4.01414	5.96637e-05	0.000636451	Tbc1d9	71310	ENSMUSG00000031709	838.11	803.092	72.7172	263.777
1683	869.765	-1.30276	0.320415	-4.06584	4.78595e-05	0.000534413	Zfp330	30932	ENSMUSG00000031711	1268.18	1264	483.289	495.46
1684	15932	-0.989479	0.301371	-3.28325	0.00102616	0.00583439	Smarca5	93762	ENSMUSG00000031715	21782.3	21696.1	9274.35	11468.3
1685	205.899	-1.92597	0.421557	-4.5687	4.90749e-06	8.80539e-05	Pmfbp1	56523	ENSMUSG00000031727	374	299	75	92
1686	292.229	1.78301	0.380353	4.68777	2.76198e-06	5.53671e-05	Mmp2	17390	ENSMUSG00000031740	138.679	130.777	470.406	413.379
1687	72.9581	2.80693	0.621376	4.51728	6.26387e-06	0.0001052	Amfr	23802	ENSMUSG00000031751	15.8929	21.1145	112.908	135.679
1688	731.534	-1.60716	0.371076	-4.33109	1.48375e-05	0.00021197	Bbs2	67378	ENSMUSG00000031755	1171	1039	297	415
1689	4067.69	1.47037	0.544155	2.70212	0.00688988	0.0254115	Cenpn	72155	ENSMUSG00000031756	3482.07	1116.17	8688.91	3025.15
1690	1469.22	-0.890046	0.319359	-2.78698	0.00532025	0.0208974	Fam192a	102122	ENSMUSG00000031774	2211.13	1732.16	1144.2	865.779
1691	129.46	1.37095	0.526546	2.60367	0.00922313	0.0319106	Tpm4	326618	ENSMUSG00000031799	110.789	49	186.769	160
1692	35173.4	-1.11122	0.399181	-2.78375	0.00537337	0.0210277	Map1lc3b	67443	ENSMUSG00000031812	39270	56809.9	16123.7	27540.1
1693	57.5288	-2.03175	0.677939	-2.99696	0.0027269	0.0124662	Mvb12a	73711	ENSMUSG00000031813	88.4482	99.9692	16.2924	27.7651
1694	410.394	-1.31152	0.475174	-2.7601	0.00577843	0.0222199	Cox4i1	12857	ENSMUSG00000031818	492.014	676.376	153.411	307.725
1695	884.769	-1.31723	0.373002	-3.53142	0.000413333	0.00288446	Emc8	18117	ENSMUSG00000031819	1196.63	1358.83	382.531	614.609
1696	939.029	-1.89652	0.488034	-3.88605	0.000101887	0.000975315	Zdhhc7	102193	ENSMUSG00000031823	1285	1690	239	503
1697	1575.09	-1.81567	0.358815	-5.06019	4.18844e-07	1.22463e-05	Usp10	22224	ENSMUSG00000031826	2165.24	2289.84	647.243	854.791
1698	292.43	-1.17948	0.429658	-2.74516	0.00604814	0.0230062	Mbtps1	NA	ENSMUSG00000031835	467.612	369.651	129.023	218.506
1699	416.308	1.44415	0.479368	3.01262	0.00259	0.011926	Necab2	117148	ENSMUSG00000031837	329	143	776	415
1700	1608.82	1.2325	0.309623	3.98066	6.87237e-05	0.000713538	Hsbp1	68196	ENSMUSG00000031839	1164.31	826.422	2321.61	2083.14
1701	35358.2	1.95987	0.347678	5.63701	1.73027e-08	8.45361e-07	Mphosph6	68533	ENSMUSG00000031843	19115.8	11070.8	64997	44940.1
1702	219.239	-1.38334	0.419449	-3.298	0.000973777	0.00559575	Ints10	70885	ENSMUSG00000031864	302.591	238.535	135.41	148.082
1703	1415.93	1.99337	0.455468	4.37654	1.20579e-05	0.000180725	Fam96b	68523	ENSMUSG00000031879	858	358	2957	1455
1704	703.6	-1.33852	0.375676	-3.56296	0.000366696	0.00260941	Cbfb	12400	ENSMUSG00000031885	887.001	1166	378	389.999
1705	992.999	-1.41857	0.377722	-3.7556	0.000172925	0.00148639	Nfatc3	18021	ENSMUSG00000031902	1524.46	1441.12	390.145	659.714
1706	73.6892	-2.79625	0.742989	-3.76352	0.000167541	0.00145675	Slc7a6	330836	ENSMUSG00000031904	72	183	13.3654	23.433
1707	492.86	-1.34938	0.443635	-3.04165	0.00235288	0.0110736	Nip7	66164	ENSMUSG00000031917	701.117	739.985	174.532	366.685
1708	930.508	1.10781	0.359642	3.08032	0.00206781	0.0100235	Mtmr2	NA	ENSMUSG00000031918	775.727	463.386	1448.97	1026.5
1709	663.345	-1.58459	0.36978	-4.28523	1.82554e-05	0.000249733	Tmed6	66269	ENSMUSG00000031919	1288	784	280	367
1710	145.955	-1.23305	0.49002	-2.51633	0.0118585	0.0386182	Terf2	21750	ENSMUSG00000031921	217.155	208.042	108.399	61.2078
1711	25.2854	2.89138	0.976632	2.96056	0.00307076	0.0137037	Folr4	64931	ENSMUSG00000031933	7.89989	4.98644	46.9966	32.718
1712	8409.46	-1.56802	0.429533	-3.65052	0.000261708	0.0020272	Gabarapl2	93739	ENSMUSG00000031950	10330.5	14617.9	2848.74	5424.53
1713	3693.05	-1.73214	0.314771	-5.50286	3.73672e-08	1.64737e-06	Cfdp1	23837	ENSMUSG00000031954	6062	5581	1429	1900
1714	197.399	1.14877	0.450425	2.55041	0.0107597	0.0359556	Bcar1	12927	ENSMUSG00000031955	145.542	108.092	209.515	318.531
1715	1613.62	-0.936129	0.305211	-3.06716	0.00216107	0.0103456	Aars	234734	ENSMUSG00000031960	2342.77	1983.41	1012.82	1162.55
1716	148.552	-3.40226	0.755099	-4.50572	6.61481e-06	0.00011011	Acad8	66948	ENSMUSG00000031969	225	242	37	10
1717	235.213	1.97507	0.485865	4.06506	4.8021e-05	0.000535539	Dbndd1	72185	ENSMUSG00000031970	131	66	501	257.001
1718	357.142	-1.70069	0.39762	-4.27717	1.89288e-05	0.000256768	Urb2	382038	ENSMUSG00000031976	595.239	534.053	129	196.128
1719	96.8545	-2.49308	0.536371	-4.64805	3.3508e-06	6.42056e-05	Arv1	68865	ENSMUSG00000031982	193.695	146.287	28.1334	29.0572
1720	178.29	1.83285	0.573515	3.19582	0.00139435	0.00739504	Aplp2	11804	ENSMUSG00000031996	131.356	36.2953	278.441	265.415
1721	297.354	1.27443	0.449828	2.83314	0.00460927	0.0187325	Usp2	53376	ENSMUSG00000032010	243.819	119.457	579.947	285.459
1722	139.753	1.79633	0.491172	3.65722	0.000254965	0.00198451	Sc5d	235293	ENSMUSG00000032018	80.105	50.4987	248.004	175.754
1723	266.573	-1.39727	0.424063	-3.29495	0.00098439	0.0056394	Clmp	71566	ENSMUSG00000032024	448	236	179	161
1724	551.632	1.48771	0.450873	3.29963	0.000968116	0.00557457	Rexo2	104444	ENSMUSG00000032026	382.301	222.666	1079.59	512.32
1725	141.403	1.45724	0.516672	2.82043	0.00479594	0.0192736	Tirap	NA	ENSMUSG00000032041	91.0432	68.9728	247.211	143.247
1726	277.043	1.07771	0.445355	2.4199	0.015525	0.0475998	Abhd12	76192	ENSMUSG00000032046	269.274	115.654	357.967	364.498
1727	3489.85	1.0035	0.397036	2.52748	0.0114883	0.0378228	Rdx	19684	ENSMUSG00000032050	2990.64	1852.07	6042.06	3066.1
1728	221.485	1.35954	0.426764	3.1857	0.00144403	0.00760845	Fdx1	14148	ENSMUSG00000032051	127.962	126.416	366.597	256.426
1729	19359	1.57296	0.371177	4.23777	2.25751e-05	0.000297643	Btg4	56057	ENSMUSG00000032056	13334.6	7074.25	34415.6	22212.3
1730	2038.22	-1.45699	0.332939	-4.37615	1.20792e-05	0.000180803	Zpr1	22687	ENSMUSG00000032078	3187	3677	791	1100
1731	2742.82	-0.904093	0.298347	-3.03034	0.00244281	0.0114204	Arcn1	213827	ENSMUSG00000032096	3999.74	3370.24	1720.49	1996.51
1732	374.8	-2.1729	0.563342	-3.85716	0.000114714	0.00107607	Ddx6	13209	ENSMUSG00000032097	297.31	911.27	134.975	129.878
1733	2095.29	1.13769	0.360529	3.15563	0.00160154	0.00821964	Chek1	12649	ENSMUSG00000032113	1573.94	1203.44	3524.14	1989.37
1734	711.953	-1.26642	0.320946	-3.94591	7.94981e-05	0.000799761	Stt3a	16430	ENSMUSG00000032116	1008.19	861.708	458.172	444.497
1735	89.8375	-1.32246	0.544092	-2.43058	0.0150748	0.0464467	Dpagt1	13478	ENSMUSG00000032123	120.201	140.728	50.6979	48.8818
1736	2398.02	1.82924	0.510415	3.58382	0.000338607	0.00245283	Bmp5	12160	ENSMUSG00000032179	1738.43	516.168	4856.85	2445.57
1737	82.7116	2.20047	0.559366	3.93386	8.35927e-05	0.000831214	Scg3	20255	ENSMUSG00000032181	34.348	27.2925	140.896	124.244
1738	50.1387	3.91803	0.997643	3.92729	8.59087e-05	0.00085121	Yipf2	NA	ENSMUSG00000032182	14.2635	0.0186904	92.902	89.2647
1739	2274.95	-1.16187	0.300573	-3.86552	0.000110853	0.00104431	Smarca4	20586	ENSMUSG00000032187	3750.87	2782.77	1459.58	1271.68
1740	11473.5	2.40829	0.457387	5.26533	1.39942e-07	4.93556e-06	Bcl2l10	12049	ENSMUSG00000032191	5469	2222	25525	12265
1741	1327.01	-1.71259	0.457112	-3.74654	0.000179289	0.00152369	Sltm	66660	ENSMUSG00000032212	1902.52	2232.65	349.015	854.243
1742	230.605	-1.47018	0.461299	-3.18704	0.00143735	0.00757683	Nedd4	17999	ENSMUSG00000032216	371.527	264.307	109.179	145.783
1743	118.29	2.50106	0.58403	4.28241	1.84881e-05	0.000251662	Myo1e	71602	ENSMUSG00000032220	54	21	239.929	153
1744	147.411	1.7153	0.551531	3.11007	0.00187046	0.00929956	Cgnl1	68178	ENSMUSG00000032232	85	83	229	125
1745	499.706	-1.29466	0.421677	-3.07025	0.00213878	0.0102585	Rp9	55934	ENSMUSG00000032239	723.772	727.148	195.263	368.254
1746	47.3791	-1.90747	0.698855	-2.72942	0.00634465	0.0238606	Calml4	75600	ENSMUSG00000032246	92.1692	63.3434	22.066	17.2672
1747	1269.99	0.895566	0.343262	2.60899	0.00908111	0.0315785	Glce	NA	ENSMUSG00000032252	891	1042	1292	1724
1748	253.8	1.229	0.418408	2.93733	0.00331049	0.0145152	Sh3bgrl2	212531	ENSMUSG00000032261	219	174	236	311
1749	66.7453	1.86827	0.741565	2.51937	0.0117566	0.0384048	Bckdhb	12040	ENSMUSG00000032263	31.374	35.1615	121.128	47.5755
1750	2450.51	-1.01961	0.296586	-3.43783	0.000586397	0.00377099	Imp3	102462	ENSMUSG00000032288	3636.92	3109.92	1479.98	1677.98
1751	6325.24	0.748777	0.303482	2.46729	0.013614	0.0429365	Ireb2	64602	ENSMUSG00000032293	4939.96	4736.9	8732.03	6740.65
1752	189.89	-1.11846	0.452768	-2.47027	0.013501	0.0426814	Man2c1	73744	ENSMUSG00000032295	208.658	258.923	92.1499	183.749
1753	47.5976	-3.72302	1.04053	-3.57801	0.00034622	0.0024923	Commd4	66199	ENSMUSG00000032299	100.408	82.1463	0	12.9704
1754	724.476	-1.98388	0.452611	-4.38318	1.16959e-05	0.000176707	1700017B05Rik	74211	ENSMUSG00000032300	1182.63	1184.15	168.981	398.32
1755	228.868	-1.63928	0.404996	-4.04766	5.17325e-05	0.000568503	Fbxo22	71999	ENSMUSG00000032309	351.838	354.326	117.344	101.444
1756	708.02	1.8951	0.454132	4.17302	3.00585e-05	0.000374437	Nrg4	83961	ENSMUSG00000032311	441.135	193.043	1350.05	805.281
1757	541.04	-1.2403	0.349324	-3.55056	0.00038441	0.00271322	Etfa	110842	ENSMUSG00000032314	759.204	849.435	293.299	312.219
1758	316.259	-0.94463	0.389813	-2.42329	0.0153807	0.0472345	Clk3	102414	ENSMUSG00000032316	400.073	448.397	192.646	227.856
1759	40.4583	2.2345	0.764247	2.92379	0.00345793	0.0150105	Pstpip1	19200	ENSMUSG00000032322	19	10	79	56
1760	329.541	1.7108	0.494075	3.46264	0.000534908	0.00350376	Hmg20a	66867	ENSMUSG00000032329	217.428	106.53	671.394	317.229
1761	141.06	1.3299	0.544101	2.44422	0.0145164	0.0451576	Neo1	18007	ENSMUSG00000032340	122.826	46.9844	179.288	214.112
1762	379.643	1.25304	0.492014	2.54675	0.010873	0.0362519	Ooep	67968	ENSMUSG00000032346	340.518	133.563	668.332	377.851
1763	813.621	-1.19872	0.481476	-2.48968	0.0127858	0.04086	Gclc	14629	ENSMUSG00000032350	1148.77	1168.67	255.58	701.208
1764	207.289	1.92871	0.524001	3.68075	0.000232552	0.0018457	Lrrc1	214345	ENSMUSG00000032352	126	55	392	241
1765	60.7792	1.77895	0.627487	2.83504	0.00458204	0.0186487	Mlip	69642	ENSMUSG00000032355	37.6985	32.9488	73.3689	70.5152
1766	57.7671	1.79318	0.640939	2.79774	0.00514609	0.0203642	Fam83b	NA	ENSMUSG00000032358	24.9999	26	79	103
1767	58.5217	-1.90572	0.660427	-2.88558	0.0039069	0.0164343	Tpm1	22003	ENSMUSG00000032366	91	113	17.4935	28
1768	627.772	1.0499	0.38773	2.7078	0.00677304	0.0250789	Usp3	235441	ENSMUSG00000032376	481.287	354.396	974.169	674.037
1769	585.005	-1.12216	0.3514	-3.19339	0.00140615	0.00745351	Csnk1g1	214897	ENSMUSG00000032384	642.203	797.299	355.338	469.203
1770	3359.6	1.17628	0.295805	3.97654	6.99259e-05	0.000721374	Rbpms2	71973	ENSMUSG00000032387	2251.46	1955.71	5045.4	4120.68
1771	189.526	1.2626	0.468385	2.69564	0.00702545	0.0258019	Spg21	27965	ENSMUSG00000032388	134.166	97	330.744	192.155
1772	33.3874	-4.64561	1.02411	-4.53626	5.72609e-06	9.88145e-05	Igdcc3	19289	ENSMUSG00000032394	56	73.7888	3	2
1773	1539.66	-0.808658	0.303558	-2.66394	0.00772318	0.0278568	Dis3l	NA	ENSMUSG00000032396	2342.91	1751.52	1036.53	1124.87
1774	4005.85	-0.815893	0.291778	-2.79628	0.00516943	0.0204351	Tipin	66131	ENSMUSG00000032397	5271.27	5180.82	2824.08	2836.9
1775	1166.93	-1.63643	0.382533	-4.27787	1.8869e-05	0.000256264	Snapc5	330959	ENSMUSG00000032398	1812	1799	401	704
1776	7026.61	-1.0005	0.284185	-3.52061	0.00043056	0.00296661	Rpl4	67891	ENSMUSG00000032399	10185.9	9063.67	4439.57	4688.6
1777	307.047	-1.0382	0.41944	-2.4752	0.0133163	0.0422156	Lctl	235435	ENSMUSG00000032401	484.144	321.564	188.298	220.767
1778	631.334	1.0797	0.328716	3.2846	0.00102128	0.00581542	Smad3	17127	ENSMUSG00000032402	435	402	811	849
1779	1585.58	1.187	0.372355	3.18782	0.00143352	0.00756719	Pias1	56469	ENSMUSG00000032405	1136.23	866.22	2764.52	1541.86
1780	739.337	-0.860757	0.324122	-2.65566	0.00791545	0.028405	Tfdp2	211586	ENSMUSG00000032411	1052.18	827.674	469.605	609.077
1781	2692.42	-1.2601	0.388077	-3.24703	0.00116615	0.00642949	Atp1b3	11933	ENSMUSG00000032412	3226	4516.97	1202	1850
1782	8849.88	1.20028	0.342932	3.50005	0.000465165	0.00314362	Rasa2	114713	ENSMUSG00000032413	6726.46	4427.2	14663.5	9453.78
1783	826.193	1.22706	0.414993	2.95683	0.00310822	0.013848	Me1	17436	ENSMUSG00000032418	595.397	429.671	1521.98	742.87
1784	3606.79	-1.8965	0.314602	-6.02827	1.65728e-09	1.23053e-07	Syncrip	56403	ENSMUSG00000032423	6076.33	5729.68	1256.35	1683.73
1785	771.474	-1.26424	0.352115	-3.59042	0.00033014	0.00241632	Zfp949	NA	ENSMUSG00000032425	1475.26	953.997	409.126	409.783
1786	154.098	-1.09481	0.44822	-2.44256	0.0145833	0.0453284	Crtap	56693	ENSMUSG00000032431	223	187	102	99
1787	849.359	-1.01551	0.339177	-2.99403	0.00275318	0.0125494	Dync1li1	235661	ENSMUSG00000032435	1332.47	1018.05	473.159	620.784
1788	1259.58	-0.974635	0.319164	-3.05372	0.00226025	0.0107226	Slc25a36	192287	ENSMUSG00000032449	1820.19	2118.29	583.207	882.085
1789	751.815	-0.929745	0.328412	-2.83103	0.00463981	0.0188462	Copb2	50797	ENSMUSG00000032458	983	1053	564	442
1790	248.065	-1.82057	0.435881	-4.17677	2.95683e-05	0.000369965	Mrps22	64655	ENSMUSG00000032459	415	381	136	78.0001
1791	1494.11	-1.32322	0.332638	-3.97796	6.95081e-05	0.000717827	Pik3cb	74769	ENSMUSG00000032462	2268.35	2119.95	689.81	968.504
1792	280.059	-1.9152	0.405392	-4.72432	2.30888e-06	4.82555e-05	Nck1	17973	ENSMUSG00000032475	434	432	110	127
1793	38.079	8.73139	1.65061	5.28981	1.22443e-07	4.47214e-06	Dhx30	NA	ENSMUSG00000032480	1.50848e-08	0	58.6696	88.9206
1794	69.6968	1.67567	0.663833	2.52423	0.0115952	0.0380795	Prss44	73336	ENSMUSG00000032493	49.4087	20.8237	130.432	77.1241
1795	106.333	-1.5837	0.548292	-2.88842	0.00387182	0.0163066	Trib1	211770	ENSMUSG00000032501	130	193	50	53
1796	698.821	-2.2452	0.464867	-4.82975	1.36702e-06	3.18107e-05	Gorasp1	74498	ENSMUSG00000032513	1179.99	1181.85	134.756	336.921
1797	337.392	-1.25017	0.456434	-2.739	0.00616255	0.0233078	Rpsa	16785	ENSMUSG00000032518	432.261	532.081	134.921	253.474
1798	354.914	-1.47108	0.395546	-3.7191	0.000199932	0.00164463	Cep63	28135	ENSMUSG00000032534	474.725	488.804	191.763	206.654
1799	710.162	1.01075	0.376685	2.68328	0.00729034	0.0266102	Trak1	67095	ENSMUSG00000032536	626.803	357.527	1073.65	779.13
1800	438.619	1.29533	0.37727	3.43342	0.000596018	0.00382414	Abhd5	67469	ENSMUSG00000032540	367.598	229.747	480.445	594.202
1801	317.839	-0.976075	0.379037	-2.57515	0.0100198	0.0340612	1110059G10Rik	66202	ENSMUSG00000032551	375.82	460.338	188.336	247.055
1802	434.843	-0.963965	0.3668	-2.62804	0.00858794	0.0302036	Srprb	20818	ENSMUSG00000032553	542.215	628.973	297.216	277.004
1803	552.221	1.73613	0.643117	2.69956	0.00694317	0.025573	Atp2c1	235574	ENSMUSG00000032570	369.702	183.272	1086.91	310.404
1804	732.988	-1.55286	0.409524	-3.79186	0.000149525	0.00134466	Mon1a	72825	ENSMUSG00000032583	1041	1184	257	468
1805	839.927	-1.34476	0.365306	-3.68118	0.000232159	0.00184518	Traip	22036	ENSMUSG00000032586	1359.41	1159.7	368	533.834
1806	1097.42	-1.44976	0.306184	-4.73493	2.19128e-06	4.64865e-05	Srek1	218543	ENSMUSG00000032621	1772.88	1534.14	575.535	569.505
1807	735.363	1.87791	0.366566	5.12299	3.00732e-07	9.16911e-06	Eml4	78798	ENSMUSG00000032624	357.445	293.159	1389.33	867.975
1808	816.376	0.891725	0.345052	2.58432	0.00975706	0.0334401	Flcn	NA	ENSMUSG00000032633	743.941	452.26	1036.81	1024.04
1809	649.972	1.14741	0.399513	2.87203	0.0040785	0.0169747	Colgalt2	269132	ENSMUSG00000032649	525	325	1089	645
1810	31.2206	3.4808	0.961092	3.62171	0.000292658	0.00220815	1700025G04Rik	69399	ENSMUSG00000032666	8.08728	3.76712	63.5656	30.772
1811	405.631	-1.55121	0.357883	-4.3344	1.46156e-05	0.000209741	Prorsd1	67939	ENSMUSG00000032673	606.657	603.622	197.944	213.164
1812	105.36	-1.27731	0.517863	-2.4665	0.0136439	0.0430005	Malt1	240354	ENSMUSG00000032688	143.155	161.269	66.8442	52.963
1813	614.993	-0.869925	0.357826	-2.43114	0.0150514	0.0464103	Exd2	97827	ENSMUSG00000032705	903.693	736.367	351.745	493.939
1814	136.865	1.68772	0.544247	3.10101	0.0019286	0.00951584	Mansc1	67729	ENSMUSG00000032718	98	39	232	176
1815	47.2056	-1.80337	0.688894	-2.61777	0.00885066	0.0309672	Folr2	14276	ENSMUSG00000032725	82.1177	68.7578	19	21.7295
1816	9740.01	-1.18236	0.286815	-4.1224	3.74949e-05	0.000443572	Mier3	218613	ENSMUSG00000032727	14424.6	13712	5586.91	5846
1817	89.0966	1.64276	0.659431	2.49118	0.0127319	0.0407174	Gab3	210710	ENSMUSG00000032750	58.2302	29.2223	169.334	90.0261
1818	174.424	-2.47913	0.49938	-4.96442	6.89077e-07	1.83144e-05	Gtf3c1	233863	ENSMUSG00000032777	341.243	269.703	35.498	67.8816
1819	208.283	1.33798	0.476505	2.8079	0.00498658	0.0199075	Prr5l	NA	ENSMUSG00000032841	147.626	81.7777	393.925	233.515
1820	402.186	1.49988	0.371501	4.03734	5.40598e-05	0.000587218	Alpk2	225638	ENSMUSG00000032845	246.165	187.635	504.011	654.401
1821	385.425	1.62133	0.446857	3.62829	0.000285303	0.0021683	Psmf1	NA	ENSMUSG00000032869	252.995	163.248	683.562	376.855
1822	1789.77	0.77175	0.296531	2.60259	0.00925214	0.0319717	Cyb5r4	266690	ENSMUSG00000032872	1445.96	1327.74	2187.67	2116.76
1823	409.749	-2.05203	0.353565	-5.80382	6.48207e-09	3.69575e-07	Ap4b1	67489	ENSMUSG00000032952	738.208	622.807	151.092	158.825
1824	213.938	-1.49206	0.470312	-3.17249	0.00151136	0.00787133	Fam207a	108707	ENSMUSG00000032977	337.631	310.392	76.2945	141.679
1825	1362.68	1.61043	0.442811	3.63683	0.000276018	0.00211053	Nlrp4f	97895	ENSMUSG00000032999	708.157	671.44	2870.98	1149.31
1826	3609.27	1.19205	0.360441	3.30721	0.000942311	0.0054538	Mycbp2	105689	ENSMUSG00000033004	2764.42	1828.8	6082.63	3666.51
1827	525.638	-2.3804	0.341144	-6.97772	3.00002e-12	7.52406e-10	Trim33	94093	ENSMUSG00000033014	1019.35	803.164	166.097	164.145
1828	1591.48	2.30211	0.508837	4.52426	6.06065e-06	0.000101938	Cdo1	12583	ENSMUSG00000033022	893	254	3302	1873
1829	2516.41	-1.20219	0.323374	-3.71766	0.000201078	0.00164925	C330027C09Rik	224171	ENSMUSG00000033031	3219.95	3742.52	1620.28	1423.38
1830	237.863	-1.63223	0.499313	-3.26896	0.00107943	0.00608617	Micall1	27008	ENSMUSG00000033039	393.743	346.347	68.2031	156.587
1831	701.73	-2.81582	0.427113	-6.59268	4.31964e-11	7.06543e-09	Eif3l	223691	ENSMUSG00000033047	1341	1185	109	230
1832	1406.96	1.49475	0.480693	3.10957	0.00187358	0.00930688	Lmo7	380928	ENSMUSG00000033060	1007	549	2711.02	1180
1833	752.674	1.4	0.371595	3.76755	0.000164855	0.00144229	Triobp	110253	ENSMUSG00000033088	545	357	1132.01	874.154
1834	978.386	-1.28606	0.400137	-3.21404	0.00130881	0.00703728	Nol12	97961	ENSMUSG00000033099	1251.81	1667.88	404.807	660.817
1835	915.804	-2.03053	0.351767	-5.77236	7.81667e-09	4.28855e-07	Cdc14b	218294	ENSMUSG00000033102	1609.55	1434.52	281.558	413.534
1836	2084.85	-1.35758	0.34285	-3.9597	7.50427e-05	0.000762315	Rnf125	67664	ENSMUSG00000033107	3373	2803.96	902	1376
1837	144.61	1.38553	0.494568	2.8015	0.00508664	0.0201904	3830406C13Rik	218734	ENSMUSG00000033111	106	61	242	167
1838	813.661	-1.41724	0.457608	-3.09707	0.00195447	0.00960718	Atg9a	NA	ENSMUSG00000033124	969.772	1449.23	304.76	522.618
1839	1600.05	-0.824286	0.319005	-2.58393	0.00976825	0.0334683	Cnppd1	NA	ENSMUSG00000033159	2139.68	1905.33	1003.54	1336.95
1840	2104.67	-1.23241	0.330121	-3.7332	0.000189065	0.00157557	Dis3	72662	ENSMUSG00000033166	3014.62	3027.34	1032.64	1411.12
1841	272.504	1.11843	0.447888	2.49711	0.0125209	0.0402468	Tie1	21846	ENSMUSG00000033191	170.134	174.055	269.211	471.033
1842	136.014	2.47466	0.661159	3.74291	0.000181904	0.00153472	Lpcat2	270084	ENSMUSG00000033192	58.7807	39.8236	253.429	99.2615
1843	357.293	1.30478	0.446625	2.92142	0.00348444	0.0150961	Mamdc2	71738	ENSMUSG00000033207	307	128	517	475
1844	148.671	2.29742	0.546526	4.20369	2.62601e-05	0.000335642	Eefsec	65967	ENSMUSG00000033216	75.2473	30.9376	295.548	187
1845	2468.97	-0.809523	0.316426	-2.55833	0.0105175	0.0354012	Scaf11	72193	ENSMUSG00000033228	3423.03	3043.29	2031.01	1469.87
1846	291.717	1.65227	0.40656	4.06402	4.82343e-05	0.000536856	Stk36	269209	ENSMUSG00000033276	152.662	133.568	521.521	350.004
1847	642.009	-1.25055	0.381063	-3.28174	0.00103169	0.0058599	Noc4l	100608	ENSMUSG00000033294	861	1001.99	340	378
1848	88.5143	1.83179	0.583819	3.1376	0.0017034	0.00865581	Lpp	210126	ENSMUSG00000033306	58.2107	24.9866	134.822	131.695
1849	392.539	-1.68938	0.478952	-3.52724	0.000419922	0.00291271	Mif	17319	ENSMUSG00000033307	415.427	777.963	147	216.014
1850	495.748	-1.30895	0.356357	-3.67314	0.000239588	0.00188958	Ctdp1	67655	ENSMUSG00000033323	701.032	738.757	255.781	300.496
1851	1718.1	1.8408	0.382976	4.80657	1.53543e-06	3.46577e-05	Map2k4	26398	ENSMUSG00000033352	982.62	552.005	3319.12	2043.26
1852	1236.11	-0.923181	0.30467	-3.0301	0.00244477	0.0114204	Usp37	319651	ENSMUSG00000033364	2208.48	1546.56	944.453	591.118
1853	71.4532	-1.80499	0.585288	-3.08393	0.00204287	0.00993545	Trappc8	75964	ENSMUSG00000033382	132.05	98.159	32.3321	30.1875
1854	41.1726	-6.05409	1.28165	-4.72368	2.31618e-06	4.83186e-05	Arhgap44	216831	ENSMUSG00000033389	74.3315	113.541	0	1.60384
1855	126.993	-1.33828	0.550101	-2.43279	0.0149828	0.0462486	Trmt13	229780	ENSMUSG00000033439	129	237.302	71.5122	67.5202
1856	801.968	1.51619	0.433662	3.49625	0.000471854	0.00318311	Specc1l	74392	ENSMUSG00000033444	610.742	268.985	1416.2	892.511
1857	228.009	-1.3777	0.540741	-2.54779	0.0108407	0.0361764	Zbtb1	268564	ENSMUSG00000033454	196.87	456.848	137.073	109.747
1858	1114.16	-1.54621	0.477519	-3.23801	0.00120368	0.0065935	Tomm6	66119	ENSMUSG00000033475	1511.98	1864.99	301.053	801.704
1859	161.633	2.25031	0.482003	4.66865	3.0318e-06	5.97153e-05	Fndc3a	319448	ENSMUSG00000033487	79.766	54.8369	454.207	107.022
1860	3328.4	-1.12571	0.311685	-3.61168	0.000304218	0.00226927	Larp4b	217980	ENSMUSG00000033499	4464.36	4975.17	2096.24	1919
1861	138.742	-1.67029	0.539742	-3.0946	0.00197075	0.0096656	Dph5	69740	ENSMUSG00000033554	178.087	253.254	46.2621	81.6074
1862	758.193	1.0161	0.348826	2.91291	0.00358076	0.0154211	Rbfox2	93686	ENSMUSG00000033565	599.973	436.589	1144.62	836.947
1863	116.1	-1.95541	0.527147	-3.70942	0.000207734	0.00169277	Igf2bp2	319765	ENSMUSG00000033581	320.084	297.289	18.4204	45.2753
1864	286.712	1.01834	0.40827	2.49427	0.0126215	0.0404791	Reep4	72549	ENSMUSG00000033589	252.976	142.627	388.8	359.636
1865	188.318	-2.94055	0.648696	-4.53301	5.8148e-06	9.95839e-05	Caskin1	268932	ENSMUSG00000033597	236.614	429.807	18.3213	66.0032
1866	172.058	-2.34019	0.452426	-5.17252	2.30956e-07	7.40503e-06	Pik3c3	225326	ENSMUSG00000033628	288	307	59	50
1867	1279.59	-1.37245	0.388582	-3.53193	0.000412542	0.00288294	Ptplad1	57874	ENSMUSG00000033629	1885	1892	492	893
1868	482.372	1.00086	0.41067	2.43715	0.0148036	0.045849	AW554918	225289	ENSMUSG00000033632	383.049	262.49	774.577	503.031
1869	442.487	-1.62208	0.37349	-4.34304	1.40525e-05	0.000204114	Piwil2	57746	ENSMUSG00000033644	682	685	180	242
1870	688.903	-2.17689	0.328214	-6.63253	3.29981e-11	5.64268e-09	Zfp7	223669	ENSMUSG00000033669	1232	1087.99	232	254
1871	73.3172	2.94856	0.611838	4.81918	1.4415e-06	3.3134e-05	Ucp2	22228	ENSMUSG00000033685	25.9132	20.3209	79.2814	111.208
1872	309.13	1.01777	0.381978	2.66448	0.00771075	0.0278297	Acbd6	72482	ENSMUSG00000033701	212.175	213.131	401.87	388.326
1873	899.771	-2.31888	0.417859	-5.54944	2.8659e-08	1.29378e-06	Smyd5	232187	ENSMUSG00000033706	1560.99	1520	191.877	388
1874	89.6187	-2.12638	0.556586	-3.8204	0.000133233	0.00122349	Ccar2	219158	ENSMUSG00000033712	139	158	30	35
1875	140.986	-1.29764	0.463754	-2.79812	0.00514011	0.0203477	Fkbpl	56299	ENSMUSG00000033739	220	216	75	74
1876	720.49	-1.12897	0.403207	-2.79998	0.00511057	0.0202592	Gadd45gip1	102060	ENSMUSG00000033751	850.87	1148.74	347.554	530.993
1877	378.74	1.2868	0.494729	2.60102	0.00929476	0.0321092	Rpap2	231571	ENSMUSG00000033773	278.613	162.451	707.881	350.429
1878	254.422	-2.5141	0.50351	-4.99314	5.9405e-07	1.63923e-05	Asb13	142688	ENSMUSG00000033781	553.564	398.508	43.4939	93.0135
1879	119.301	-2.22483	0.59967	-3.7101	0.00020718	0.00168947	Dysf	26903	ENSMUSG00000033788	144.511	192.38	42.9976	45.997
1880	583.132	-1.39708	0.346399	-4.03315	5.50344e-05	0.000594941	Atp7a	11977	ENSMUSG00000033792	971	773	357.001	270
1881	113.897	-2.21402	0.69693	-3.17682	0.001489	0.00778002	Tmem87a	211499	ENSMUSG00000033808	89.2392	148.873	48.6623	54.0463
1882	315.108	-1.60173	0.484445	-3.30631	0.000945318	0.0054684	Mrpl15	27395	ENSMUSG00000033845	270.78	463.873	191.397	191.027
1883	5695.33	2.75331	0.526425	5.23021	1.69318e-07	5.72134e-06	Pla2g4c	232889	ENSMUSG00000033847	2309.24	765.041	14027	5547.58
1884	1125.57	-3.21082	0.336809	-9.53307	1.52693e-21	2.87216e-18	Klf9	16601	ENSMUSG00000033863	2053	2101	188	239
1885	234.159	1.86234	0.592091	3.14536	0.0016588	0.00845968	Map9	NA	ENSMUSG00000033900	110	82	478	217
1886	1636.85	-1.81395	0.335659	-5.40414	6.51196e-08	2.58821e-06	Usp36	NA	ENSMUSG00000033909	2487.45	2874.05	573.172	804.184
1887	413.644	-1.28005	0.397986	-3.21632	0.00129846	0.00699634	Chmp2a	68953	ENSMUSG00000033916	631.437	570.59	180.184	290.147
1888	751.116	1.9077	0.459879	4.14827	3.35003e-05	0.000406543	Parl	381038	ENSMUSG00000033918	427.706	208.316	1624.45	792.643
1889	252.516	-2.80351	0.556213	-5.04035	4.64682e-07	1.34128e-05	Ndufb7	66916	ENSMUSG00000033938	330	552	36	87
1890	1034.3	-0.858665	0.310434	-2.76602	0.00567455	0.0218801	Brk1	101314	ENSMUSG00000033940	1430	1305	693	741
1891	1255.57	-1.05299	0.318579	-3.30527	0.000948862	0.00548609	Mga	29808	ENSMUSG00000033943	2695.6	1770.92	971.787	406.513
1892	648.466	1.30711	0.366884	3.56275	0.000366989	0.00260986	Ppp3r1	19058	ENSMUSG00000033953	443.061	299.325	1132.3	757.7
1893	67.201	-1.84717	0.603841	-3.05904	0.00222049	0.0105722	Fancd2os	70979	ENSMUSG00000033963	127.853	90.4622	26.9632	30.1827
1894	638.469	-1.129	0.432182	-2.61232	0.00899297	0.0313642	Zbtb41	226470	ENSMUSG00000033964	710.655	1056.09	293.787	484.338
1895	520.836	1.40575	0.551942	2.54692	0.0108679	0.0362455	Ttc37	218343	ENSMUSG00000033991	458	150	1053	428
1896	1912.68	-1.41002	0.340013	-4.14695	3.36933e-05	0.000408445	Cct2	12461	ENSMUSG00000034024	2769.43	2905.61	843.837	1191.08
1897	368.737	-1.56838	0.382075	-4.10491	4.0447e-05	0.000470434	Poglut1	224143	ENSMUSG00000034064	824.214	468.698	157.195	169.09
1898	318.154	-1.68318	0.483572	-3.48073	0.000500057	0.00333549	Ccdc174	232236	ENSMUSG00000034083	363.988	602	108.163	190.019
1899	106.273	1.90019	0.628731	3.02226	0.00250899	0.0116385	Nlrp4b	NA	ENSMUSG00000034087	79.3774	18.4656	182.895	158.681
1900	2067.14	1.46473	0.366099	4.00091	6.31002e-05	0.000666183	Hdlbp	110611	ENSMUSG00000034088	1503.22	687.277	3894.19	2561.84
1901	199.23	-1.51502	0.489565	-3.09462	0.00197064	0.0096656	Ccs	12460	ENSMUSG00000034108	362	250	68	133
1902	85.7464	-2.8404	0.661787	-4.29203	1.77051e-05	0.000242794	Tmed8	382620	ENSMUSG00000034111	105	196	26	15
1903	128.927	-1.39799	0.48632	-2.87464	0.00404489	0.0168639	Exoc3	211446	ENSMUSG00000034152	179.56	200.76	63.1602	74.9944
1904	1310.93	-1.58854	0.370966	-4.28217	1.85078e-05	0.000251662	Lrrc58	320184	ENSMUSG00000034158	1606.34	2362.61	629.421	645.338
1905	2298.34	-1.13665	0.371655	-3.05835	0.00222561	0.010585	Zfc3h1	216345	ENSMUSG00000034163	3133	3224	1236	1514
1906	241.421	-3.32689	0.538937	-6.17306	6.69808e-10	5.98457e-08	Irf2bpl	238330	ENSMUSG00000034168	300	577	32	53
1907	147.062	-1.9746	0.462324	-4.27104	1.94567e-05	0.000261104	R3hcc1	71843	ENSMUSG00000034194	267	200	67	54
1908	67.0891	-1.52814	0.623113	-2.45244	0.0141892	0.0443721	Gas2l1	78926	ENSMUSG00000034201	86.3372	121.488	36.9436	29.4649
1909	64.1087	-2.27168	0.627987	-3.61739	0.000297585	0.00223307	Rasl10a	75668	ENSMUSG00000034209	133	93	18	24
1910	170.077	-2.09447	0.505201	-4.14581	3.38613e-05	0.000409602	Vps18	228545	ENSMUSG00000034216	311.001	260	41	83.9999
1911	974.049	-1.44156	0.315203	-4.57344	4.79787e-06	8.6638e-05	Atm	11920	ENSMUSG00000034218	1498.21	1274.01	535.013	543.139
1912	116.086	1.92391	0.71081	2.70664	0.0067968	0.0251587	2019-09-14	74222	ENSMUSG00000034219	73.1361	33.3127	275.402	69
1913	139.943	-1.65678	0.63331	-2.61607	0.0088949	0.0310702	Usp54	78787	ENSMUSG00000034235	262.964	169.604	31.8975	96.4592
1914	231.934	-2.39637	0.443773	-5.39999	6.66461e-08	2.63919e-06	Mfsd7c	217721	ENSMUSG00000034258	359	433	61	83
1915	258.508	-1.23995	0.449673	-2.75745	0.00582535	0.022385	Exosc4	109075	ENSMUSG00000034259	391.696	367.135	99.3758	198.64
1916	897.966	-1.19584	0.385747	-3.10006	0.00193481	0.00953968	Vwa9	NA	ENSMUSG00000034263	1691.8	925.81	637.094	429.415
1917	2183.96	1.1916	0.357225	3.3357	0.000850838	0.00501177	Fam53c	NA	ENSMUSG00000034300	1810.24	977.223	3352.79	2575.11
1918	3104.27	-1.15509	0.294817	-3.91798	8.92947e-05	0.000877857	Kif4	16571	ENSMUSG00000034311	4977.81	3881.12	2001.94	1747.1
1919	179.326	1.02751	0.422328	2.43297	0.0149755	0.0462416	Iqsec1	232227	ENSMUSG00000034312	111.13	120.736	238.077	251.673
1920	2368.79	1.1929	0.324953	3.67098	0.000241623	0.00190099	Tmem132c	208213	ENSMUSG00000034324	1766.36	1221.71	3768.91	2693.13
1921	136.666	1.87253	0.467798	4.00286	6.2582e-05	0.000663074	Wbp2	22378	ENSMUSG00000034341	62.4777	58.4817	200.798	218.162
1922	2007.38	-1.05977	0.381262	-2.77963	0.00544201	0.0212668	Gtf2h5	NA	ENSMUSG00000034345	2468.41	3041	973	1547
1923	26.86	2.5748	0.912923	2.82039	0.00479656	0.0192736	Skint2	329919	ENSMUSG00000034359	9.73553	6	40	50.1424
1924	99.2224	-1.61388	0.536969	-3.00553	0.00265116	0.0121779	AI661453	224833	ENSMUSG00000034382	152.182	153.775	39.1722	55.6085
1925	10635.4	-1.19391	0.320005	-3.73091	0.000190787	0.00158675	Fbxo15	50764	ENSMUSG00000034391	14117	16001	5607	6995
1926	35.9146	2.19074	0.868481	2.5225	0.0116524	0.0382072	Pja1	18744	ENSMUSG00000034403	9	18	60	44
1927	28.4251	5.32913	1.23751	4.30632	1.65992e-05	0.000230712	Tbc1d10a	103724	ENSMUSG00000034412	8.59643e-06	3.12233	66.7508	36.1579
1928	147.045	-1.41517	0.501129	-2.82395	0.00474352	0.0191605	Pkd1l2	76645	ENSMUSG00000034416	167	197	76	108
1929	15199.4	-1.07184	0.312284	-3.43225	0.000598605	0.00383202	Gcsh	68133	ENSMUSG00000034424	20512	21689	8325	10703
1930	96.2001	-4.69163	0.795184	-5.90005	3.63388e-09	2.27844e-07	Gm9761	NA	ENSMUSG00000034437	124.632	243.329	1.80144	12.4855
1931	660.379	-1.51616	0.336831	-4.50127	6.75499e-06	0.000112113	Polr3b	70428	ENSMUSG00000034453	1160.48	865.941	307.665	358.416
1932	424.76	1.33815	0.419269	3.19163	0.00141472	0.00749252	Six4	20474	ENSMUSG00000034460	253.36	240.149	427.236	757.317
1933	641.464	1.63819	0.489798	3.34461	0.000823975	0.00487901	Sec22a	317717	ENSMUSG00000034473	449	235	1112	602
1934	511.622	-1.03994	0.41944	-2.47936	0.0131618	0.0418317	Snx2	67804	ENSMUSG00000034484	576.546	812.527	398.618	255.459
1935	556.967	3.14534	0.415737	7.5657	3.85775e-14	1.67456e-11	Gbx2	14472	ENSMUSG00000034486	153	81	1221	764
1936	524.778	0.880083	0.350283	2.51249	0.0119882	0.0389125	Hsd17b13	243168	ENSMUSG00000034528	457.462	298.33	712.238	639.97
1937	714.12	-0.857803	0.323719	-2.64984	0.00805296	0.028734	Ccpg1	72278	ENSMUSG00000034563	1068.47	1037.41	420.413	467.842
1938	944.757	-1.35141	0.346739	-3.89748	9.71996e-05	0.000940012	Atp5h	NA	ENSMUSG00000034566	1245.8	1539.47	512.732	511.592
1939	114.482	-1.46763	0.566324	-2.59151	0.00955561	0.0328895	Mtrr	210009	ENSMUSG00000034617	192.446	155.387	36.7632	81.0323
1940	34387.2	1.55134	0.342064	4.53523	5.75407e-06	9.89945e-05	Tiparp	99929	ENSMUSG00000034640	21708.9	14637.7	61490.7	38749.7
1941	1131.51	0.957005	0.341478	2.80254	0.00507021	0.0201487	Ankrd12	106585	ENSMUSG00000034647	965.759	652.693	1682.79	1201.14
1942	1638.18	1.30107	0.380916	3.41563	0.000636338	0.00402092	Bmp2k	140780	ENSMUSG00000034663	1167.48	741.981	2939.14	1737.56
1943	55.3728	2.12183	0.683469	3.1045	0.00190599	0.00944709	Fras1	231470	ENSMUSG00000034687	26	17	110	66
1944	23.0135	3.52474	1.27194	2.77116	0.00558568	0.0216357	Gns	75612	ENSMUSG00000034707	8.24272	0	56.6055	26.4342
1945	86.9901	-1.84418	0.62118	-2.96883	0.00298932	0.0134199	Grn	14824	ENSMUSG00000034708	109.213	174.833	27.0137	43.7094
1946	288.715	1.27889	0.42072	3.03977	0.0023676	0.0111383	Ppp1r21	73825	ENSMUSG00000034709	236	128	547	271
1947	148.691	-2.47666	0.526811	-4.70122	2.58609e-06	5.26835e-05	Ttyh2	117160	ENSMUSG00000034714	233.747	264	32.1088	58.3204
1948	3629.24	1.87017	0.519272	3.60153	0.000316352	0.00233968	Cnot6l	231464	ENSMUSG00000034724	2121.27	1062.28	6869.92	3387.8
1949	260.213	-1.9136	0.612281	-3.12537	0.00177584	0.00893938	Mrps10	64657	ENSMUSG00000034729	290.739	423.43	59.7928	167.287
1950	198.815	-1.46696	0.462204	-3.17384	0.00150439	0.00784589	Sirt6	50721	ENSMUSG00000034748	247	349.086	99.2096	104
1951	292.351	1.45597	0.534366	2.72467	0.00643659	0.024118	Glis1	230587	ENSMUSG00000034762	159	117	576	318
1952	360.939	0.897465	0.358086	2.50628	0.0122009	0.039478	Dusp5	240672	ENSMUSG00000034765	279	240	485	431
1953	386.302	-0.947874	0.389513	-2.43349	0.0149542	0.0461886	Gna11	14672	ENSMUSG00000034781	655.123	539.389	172.912	282.003
1954	587.489	-1.89171	0.615811	-3.0719	0.00212704	0.0102248	Rab24	19336	ENSMUSG00000034789	663	1189	91	392
1955	158.298	2.24533	0.505368	4.44295	8.87328e-06	0.000140061	Ccdc122	108811	ENSMUSG00000034795	62.9993	52.0868	330	176.45
1956	65.0272	6.43398	1.05292	6.11058	9.92695e-10	8.06011e-08	Nrip3	78593	ENSMUSG00000034825	1.38813e-06	2.64687	112.208	137.844
1957	248.416	1.59001	0.45795	3.47202	0.000516549	0.00341554	Tet3	194388	ENSMUSG00000034832	160.417	106.57	425.292	266.348
1958	118.41	-2.0378	0.577493	-3.5287	0.000417603	0.00290392	Mfsd12	73822	ENSMUSG00000034854	161.98	223	30	60
1959	154.967	-2.22147	0.782503	-2.83893	0.00452654	0.0184841	Fam214a	235493	ENSMUSG00000034858	390.727	165.505	100.558	10.0636
1960	908.101	-2.84968	0.368117	-7.74122	9.84646e-15	5.75618e-12	Mrpl34	94065	ENSMUSG00000034880	1575	1671	171	261
1961	246.214	-1.28733	0.478959	-2.68776	0.00719321	0.0263238	Tbxa2r	21390	ENSMUSG00000034881	354	360	91	187
1962	2072.48	-0.917239	0.347575	-2.63897	0.00831594	0.029406	Lrr1	69706	ENSMUSG00000034883	2592.88	2923.18	1151.92	1640.61
1963	926.568	-0.962155	0.343803	-2.79857	0.00513298	0.0203266	Cactin	70312	ENSMUSG00000034889	1213	1287	531	692
1964	4559.82	-1.17386	0.431121	-2.7228	0.00647307	0.0242386	Rps29	20090	ENSMUSG00000034892	5189.99	7477.88	1787.91	3705.98
1965	233.321	-2.35454	0.504775	-4.66454	3.09312e-06	6.05008e-05	Mrpl54	66047	ENSMUSG00000034932	366	425	46	103
1966	134.193	-1.45912	0.496491	-2.93886	0.00329417	0.0144605	Atcay	16467	ENSMUSG00000034958	241	159	59	83
1967	193.674	-1.45963	0.4363	-3.34547	0.000821426	0.00486647	Rundc1	217201	ENSMUSG00000035007	344	244.819	87	114
1968	6393.13	-0.995217	0.286699	-3.47129	0.000517956	0.00341851	Baz1a	217578	ENSMUSG00000035021	9774.78	8148.57	4100.09	4036.56
1969	443.736	-1.12676	0.446344	-2.52443	0.0115886	0.0380753	Kri1	215194	ENSMUSG00000035047	589.388	634.896	185.786	358.147
1970	1306.7	-1.193	0.323583	-3.68686	0.000227039	0.00181213	Rrp12	107094	ENSMUSG00000035049	1975.83	1762	675	872
1971	1351.95	2.28409	0.61041	3.74189	0.00018264	0.00153942	Eef2k	NA	ENSMUSG00000035064	710.408	223.456	3289.74	1036.54
1972	320.862	-1.29034	0.427555	-3.01795	0.0025449	0.0117744	Becn1	56208	ENSMUSG00000035086	394.083	465.751	213.929	169.298
1973	26.8348	2.43494	1.01316	2.40331	0.0162476	0.0492932	Eva1a	232146	ENSMUSG00000035104	15	3	55.2476	33
1974	383.09	-1.26798	0.371945	-3.40904	0.000651914	0.0040807	Arhgap5	11855	ENSMUSG00000035133	518.02	584.811	226.149	212.152
1975	52.0775	-3.01747	0.738474	-4.08608	4.38721e-05	0.000499638	Eif2s3x	26905	ENSMUSG00000035150	123.946	71.5477	7.70674	14.3066
1976	9088.82	0.848927	0.353616	2.4007	0.0163637	0.0495389	Ccdc186	NA	ENSMUSG00000035173	7865	5215	14452	9021
1977	161.939	1.24532	0.468848	2.65614	0.00790418	0.0283736	Nlrp2	232827	ENSMUSG00000035177	115.009	84.4228	270.319	174.82
1978	769.582	1.39748	0.320717	4.35737	1.31636e-05	0.000193192	Fam124a	629059	ENSMUSG00000035184	515.83	426.972	1005.59	1003.58
1979	7331.89	1.93528	0.368799	5.24752	1.54158e-07	5.32056e-06	Rfpl4	NA	ENSMUSG00000035191	3987.48	2346.24	14324.5	8490.34
1980	1772.92	-2.73172	0.375772	-7.26962	3.60493e-13	1.23289e-10	Hectd1	207304	ENSMUSG00000035247	2968.65	3313.45	337.641	562.7
1981	154.405	1.60232	0.630749	2.54034	0.0110746	0.0367719	Abi3bp	320712	ENSMUSG00000035258	101.774	57	347.995	104.769
1982	659.504	1.24977	0.354368	3.52676	0.000420684	0.00291271	Helq	191578	ENSMUSG00000035266	508.634	327.241	868.006	880.825
1983	2799.97	-0.814322	0.296849	-2.74322	0.00608399	0.0230881	G2e3	217558	ENSMUSG00000035293	4211.79	3101.48	1929.19	2070.66
1984	1032.54	0.876479	0.309109	2.8355	0.00457536	0.018635	Lin54	231506	ENSMUSG00000035310	804.89	669.785	1306.92	1342.08
1985	387.777	-0.946464	0.389535	-2.42973	0.01511	0.0465045	Gnptab	432486	ENSMUSG00000035311	477	580	273	232
1986	38.2531	-7.21165	1.62796	-4.42986	9.42929e-06	0.000147804	Lzts2	NA	ENSMUSG00000035342	87.9758	68.901	1.23953	6.8202e-06
1987	58.6499	-2.31854	0.777349	-2.98263	0.00285784	0.0129497	Adat3	100113398	ENSMUSG00000035370	85.7103	98.9229	9.7812	28.2959
1988	85.5715	-2.44825	0.609851	-4.0145	5.95729e-05	0.000636451	Shq1	72171	ENSMUSG00000035378	102.124	127.273	23.0899	43.2846
1989	416.545	1.36993	0.399929	3.42544	0.000613794	0.00390489	Dennd1a	227801	ENSMUSG00000035392	284.735	185.475	645.849	537.272
1990	442.544	-2.55259	0.355207	-7.18621	6.66161e-13	1.9785e-10	Kank4	242553	ENSMUSG00000035407	872	690	120	131
1991	36.9016	2.03035	0.813108	2.49702	0.0125242	0.0402468	Ccr3	12771	ENSMUSG00000035448	17	13	78	38
1992	102.216	-5.42802	0.967451	-5.61064	2.01582e-08	9.68108e-07	Foxa1	15375	ENSMUSG00000035451	54	333	2	7
1993	559.328	-0.92547	0.355496	-2.60332	0.00923263	0.0319213	Mbd3	17192	ENSMUSG00000035478	779.001	747	325	412
1994	220.685	-1.52259	0.536415	-2.83846	0.00453321	0.0185034	Tstd2	272027	ENSMUSG00000035495	254.766	353.928	83.4481	145.54
1995	65.3341	-2.57105	0.717254	-3.58458	0.000337622	0.00244884	Cdcp1	109332	ENSMUSG00000035498	111.01	109.215	10.5008	24.7251
1996	24.1907	3.295	1.10825	2.97315	0.00294761	0.0132748	Npffr2	104443	ENSMUSG00000035528	3	6	66	20
1997	1269.08	-1.25227	0.333576	-3.75407	0.000173986	0.0014921	Dcaf10	242418	ENSMUSG00000035572	1693.8	1718.09	709.656	845.805
1998	1198.12	-0.974716	0.367061	-2.65546	0.00792006	0.0284125	Utp6	216987	ENSMUSG00000035575	2214.07	1675.19	549.284	756.499
1999	897.671	-0.88458	0.329471	-2.68485	0.00725618	0.0265133	Iqcg	69707	ENSMUSG00000035578	1366.93	962.281	552.828	730.208
[truncated: 1,743 more rows]
